# Supplementary material for: Heterogeneity and longevity of antibody memory to viruses and vaccines
Source: PLoS Biol. 2018 Aug 10;16(8):e2006601. doi: 10.1371/journal.pbio.2006601 (PMC6105026; doi:10.1371/journal.pbio.2006601)
Supplement: S1 Data — (XLSX) [file pbio.2006601.s006.xlsx]

## Sheet: Fig2_data
id	infection	time	log_scaled_titer
2	Diphtheria	-6.13958	1.38346
2	Diphtheria	-6.01958	1.38881
2	Diphtheria	-3.11958	1.30103
2	Diphtheria	-0.319583	1.3969
2	Diphtheria	-0.149583	1.38417
2	Diphtheria	-0.139583	1.40106
2	Diphtheria	-0.119583	1.38382
2	Diphtheria	-0.0895833	1.33726
2	Diphtheria	-0.00958333	1.33965
2	Diphtheria	0.170417	1.3518
2	Diphtheria	0.330417	1.31471
2	Diphtheria	0.360417	1.28825
2	Diphtheria	0.610417	1.34321
2	Diphtheria	0.840417	1.34792
2	Diphtheria	1.07042	1.35218
2	Diphtheria	1.09042	1.34753
2	Diphtheria	1.11042	1.36773
2	Diphtheria	1.13042	1.37949
2	Diphtheria	1.22042	1.3296
2	Diphtheria	1.30042	1.27784
2	Diphtheria	1.50042	1.35641
2	Diphtheria	1.77042	1.60444
2	Diphtheria	1.79042	1.55121
2	Diphtheria	1.81042	1.58092
2	Tetanus	-6.13958	2.33152
2	Tetanus	-6.01958	2.32754
2	Tetanus	-3.11958	2.10354
2	Tetanus	-0.319583	1.9616
2	Tetanus	-0.149583	2.00483
2	Tetanus	-0.139583	1.99357
2	Tetanus	-0.119583	2.03218
2	Tetanus	-0.0895833	2.04112
2	Tetanus	-0.00958333	2.00453
2	Tetanus	0.170417	1.98486
2	Tetanus	0.330417	1.98799
2	Tetanus	0.360417	1.98233
2	Tetanus	0.610417	1.9328
2	Tetanus	0.840417	1.96786
2	Tetanus	1.07042	1.94296
2	Tetanus	1.09042	1.9539
2	Tetanus	1.11042	1.94847
2	Tetanus	1.13042	1.96721
2	Tetanus	1.22042	1.93774
2	Tetanus	1.30042	1.91359
2	Tetanus	1.50042	1.98955
2	Tetanus	1.77042	1.96557
2	Tetanus	1.79042	1.8675
2	Tetanus	1.81042	1.94365
2	VZV*	-6.13958	1.35276
2	VZV*	-6.01958	1.30283
2	VZV*	-3.11958	1.21192
2	VZV*	-0.319583	1.18605
2	VZV*	-0.149583	1.20833
2	VZV*	-0.139583	1.18316
2	VZV*	-0.119583	1.2522
2	VZV*	-0.0895833	1.19421
2	VZV*	-0.00958333	1.13663
2	VZV*	0.170417	1.18184
2	VZV*	0.330417	1.09663
2	VZV*	0.360417	1.16655
2	VZV*	0.610417	1.33074
2	VZV*	0.840417	1.11949
2	VZV*	1.07042	1.16113
2	VZV*	1.09042	1.16474
2	VZV*	1.11042	1.19223
2	VZV*	1.13042	1.17745
2	VZV*	1.22042	1.15921
2	VZV*	1.30042	1.17653
2	VZV*	1.50042	1.20499
2	VZV*	1.77042	1.1013
2	VZV*	1.79042	1.07613
2	VZV*	1.81042	1.10322
6	Diphtheria	-3.32091	1.43616
6	Diphtheria	-2.75091	1.46568
6	Diphtheria	-2.21091	1.45728
6	Diphtheria	-1.63091	1.41764
6	Diphtheria	-1.08091	1.41263
6	Diphtheria	-0.460909	1.45148
6	Diphtheria	0.609091	1.38021
6	Diphtheria	1.71909	1.39023
6	Diphtheria	1.93909	1.36996
6	Diphtheria	3.05909	1.38561
6	Diphtheria	4.12909	1.46746
6	Tetanus	-3.32091	1.99634
6	Tetanus	-2.75091	1.98391
6	Tetanus	-2.21091	1.96655
6	Tetanus	-1.63091	1.95559
6	Tetanus	-1.08091	1.94538
6	Tetanus	-0.460909	1.89233
6	Tetanus	0.609091	1.87567
6	Tetanus	1.71909	1.91211
6	Tetanus	1.93909	1.84553
6	Tetanus	3.05909	1.83009
6	Tetanus	4.12909	1.78368
6	Measles	-8.244	1.61825
6	Measles	-7.674	1.51755
6	Measles	-7.134	1.54522
6	Measles	-6.554	1.64388
6	Measles	-6.004	1.59496
6	Measles	-5.384	1.59554
6	Measles	-4.314	1.58073
6	Measles	-3.204	1.53992
6	Measles	-2.984	1.5129
6	Measles	-1.864	1.51338
6	Measles	-0.794	1.53963
6	Measles	0.356	1.50858
6	Measles	1.526	1.6115
6	Measles	2.736	1.47471
6	Measles	3.376	1.48263
6	Measles	4.116	1.49349
6	Measles	4.136	1.44781
6	Measles	4.156	1.45248
6	Measles	4.176	1.49922
6	Measles	4.276	1.47499
6	Measles	4.446	1.49929
6	Measles	4.606	1.49985
6	Measles	4.866	1.37716
6	Measles	5.096	1.49209
6	Measles	6.286	1.49568
6	Rubella	-8.244	1.13265
6	Rubella	-7.674	1.08655
6	Rubella	-7.134	1.08863
6	Rubella	-6.554	1.07682
6	Rubella	-6.004	1.09901
6	Rubella	-5.384	1.11546
6	Rubella	-4.314	1.09707
6	Rubella	-3.204	1.03654
6	Rubella	-2.984	1.03721
6	Rubella	-1.864	1.08817
6	Rubella	-0.794	1.14228
6	Rubella	0.356	1.12547
6	Rubella	1.526	1.1696
6	Rubella	2.736	1.13356
6	Rubella	3.376	1.13991
6	Rubella	4.116	1.1499
6	Rubella	4.136	1.11185
6	Rubella	4.156	1.1004
6	Rubella	4.176	1.13741
6	Rubella	4.276	1.15058
6	Rubella	4.446	1.13344
6	Rubella	4.606	1.1162
6	Rubella	4.866	1.09521
6	Rubella	5.096	1.0847
6	Rubella	6.286	1.09317
6	Vaccinia	-5.16667	0.423332
6	Vaccinia	-4.59667	0.348202
6	Vaccinia	-4.05667	0.397208
6	Vaccinia	-3.47667	0.408775
6	Vaccinia	-2.92667	0.373493
6	Vaccinia	-2.30667	0.373299
6	Vaccinia	-1.23667	0.417253
6	Vaccinia	-0.126667	0.453801
6	Vaccinia	0.0933333	0.451706
6	Vaccinia	1.21333	0.465383
6	Vaccinia	2.28333	0.373299
6	Vaccinia	3.43333	0.355925
6	Vaccinia	4.60333	0.392974
6	Vaccinia	5.81333	0.367454
6	Vaccinia	6.45333	0.365488
6	Mumps*	-8.244	0.706291
6	Mumps*	-7.674	0.678063
6	Mumps*	-7.134	0.677151
6	Mumps*	-6.554	0.683497
6	Mumps*	-6.004	0.678973
6	Mumps*	-5.384	0.676236
6	Mumps*	-4.314	0.650793
6	Mumps*	-3.204	0.61437
6	Mumps*	-2.984	0.55145
6	Mumps*	-1.864	0.602603
6	Mumps*	-0.794	0.536558
6	Mumps*	0.356	0.568788
6	Mumps*	1.526	0.572291
6	Mumps*	2.736	0.501744
6	Mumps*	3.376	0.556303
6	Mumps*	4.116	0.573452
6	Mumps*	4.136	0.561101
6	Mumps*	4.156	0.540955
6	Mumps*	4.176	0.583765
6	Mumps*	4.276	0.525693
6	Mumps*	4.446	0.547775
6	Mumps*	4.606	0.546543
6	Mumps*	4.866	0.534661
6	Mumps*	5.096	0.545925
6	Mumps*	6.286	0.4843
6	VZV*	-3.32091	0.906981
6	VZV*	-2.75091	0.827499
6	VZV*	-2.21091	0.831422
6	VZV*	-1.63091	0.843108
6	VZV*	-1.08091	0.856608
6	VZV*	-0.460909	0.844726
6	VZV*	0.609091	0.82171
6	VZV*	1.71909	0.81478
6	VZV*	1.93909	0.76619
6	VZV*	3.05909	0.847326
6	VZV*	4.12909	0.878004
11	Diphtheria	-2.65167	1.64424
11	Diphtheria	-2.14167	1.57657
11	Diphtheria	-0.871667	1.61826
11	Diphtheria	0.158333	1.6001
11	Diphtheria	2.16833	1.46538
11	Diphtheria	3.33833	1.45056
11	Tetanus	-2.65167	3.059
11	Tetanus	-2.14167	3.04299
11	Tetanus	-0.871667	3.02765
11	Tetanus	0.158333	3.02104
11	Tetanus	2.16833	2.93524
11	Tetanus	3.33833	2.89272
11	Measles	-5.9	1.73542
11	Measles	-5.39	1.71349
11	Measles	-4.12	1.67603
11	Measles	-3.09	1.73755
11	Measles	-1.08	1.68993
11	Measles	0.09	1.64841
11	Measles	0.79	1.68821
11	Measles	1.89	1.67197
11	Measles	3.91	1.66503
11	Measles	4.91	1.67037
11	Measles	7.99	1.64408
11	Rubella	-5.9	1.17094
11	Rubella	-5.39	1.12178
11	Rubella	-4.12	1.11633
11	Rubella	-3.09	1.14289
11	Rubella	-1.08	1.03409
11	Rubella	0.09	1.01868
11	Rubella	0.79	1.0369
11	Rubella	1.89	1.0657
11	Rubella	3.91	1.06711
11	Rubella	4.91	1.05688
11	Rubella	7.99	1.05424
11	Vaccinia	-5.9	-0.0773565
11	Vaccinia	-5.39	-0.144576
11	Vaccinia	-4.12	-0.160158
11	Vaccinia	-3.09	-0.0806466
11	Vaccinia	-1.08	-0.169513
11	Vaccinia	0.09	-0.183933
11	Vaccinia	0.79	-0.12769
11	Vaccinia	1.89	-0.125854
11	Vaccinia	3.91	-0.0811974
11	Vaccinia	4.91	-0.151649
11	Vaccinia	7.99	-0.182539
11	Mumps*	-5.9	1.42259
11	Mumps*	-5.39	1.38319
11	Mumps*	-4.12	1.37603
11	Mumps*	-3.09	1.40312
11	Mumps*	-1.08	1.37594
11	Mumps*	0.09	1.35564
11	Mumps*	0.79	1.36258
11	Mumps*	1.89	1.37731
11	Mumps*	3.91	1.35315
11	Mumps*	4.91	1.35898
11	Mumps*	7.99	1.32056
11	VZV*	-1.275	1.198
11	VZV*	-0.765	1.13893
11	VZV*	0.505	1.10944
11	VZV*	1.535	1.16026
98	Measles	-5.73917	1.23608
98	Measles	-4.68917	1.21211
98	Measles	-3.36917	1.21651
98	Measles	-2.72917	1.20488
98	Measles	-1.33917	1.20309
98	Measles	-0.279167	1.18041
98	Measles	0.000833333	1.20626
98	Measles	1.08083	1.19877
98	Measles	2.23083	1.26567
98	Measles	3.40083	1.22554
98	Measles	4.93083	1.1811
98	Measles	6.50083	1.21672
98	Rubella	-5.73917	1.31325
98	Rubella	-4.68917	1.28685
98	Rubella	-3.36917	1.26382
98	Rubella	-2.72917	1.24017
98	Rubella	-1.33917	1.21856
98	Rubella	-0.279167	1.2113
98	Rubella	0.000833333	1.22908
98	Rubella	1.08083	1.22945
98	Rubella	2.23083	1.23402
98	Rubella	3.40083	1.24299
98	Rubella	4.93083	1.17322
98	Rubella	6.50083	1.23343
98	Vaccinia	-5.73917	0.480461
98	Vaccinia	-4.68917	0.463028
98	Vaccinia	-3.36917	0.421431
98	Vaccinia	-2.72917	0.415676
98	Vaccinia	-1.33917	0.3994
98	Vaccinia	-0.279167	0.384382
98	Vaccinia	0.000833333	0.374073
98	Vaccinia	1.08083	0.388886
98	Vaccinia	2.23083	0.409488
98	Vaccinia	3.40083	0.314089
98	Vaccinia	4.93083	0.237914
98	Vaccinia	6.50083	0.255273
98	Mumps*	-5.73917	1.14098
98	Mumps*	-4.68917	1.14613
98	Mumps*	-3.36917	1.15609
98	Mumps*	-2.72917	1.16032
98	Mumps*	-1.33917	1.21205
98	Mumps*	-0.279167	1.23616
98	Mumps*	0.000833333	1.24316
98	Mumps*	1.08083	1.25527
98	Mumps*	2.23083	1.27427
98	Mumps*	3.40083	1.25995
98	Mumps*	4.93083	1.20344
98	Mumps*	6.50083	1.27103
98	VZV*	-5.73917	1.42434
98	VZV*	-4.68917	1.41764
98	VZV*	-3.36917	1.40526
98	VZV*	-2.72917	1.36709
98	VZV*	-1.33917	1.33718
98	VZV*	-0.279167	1.38328
98	VZV*	0.000833333	1.36016
98	VZV*	1.08083	1.36065
98	VZV*	2.23083	1.41915
98	VZV*	3.40083	1.3653
98	VZV*	4.93083	1.29252
98	VZV*	6.50083	1.30016
102	Diphtheria	-1.86143	1.87134
102	Diphtheria	-1.12143	1.83594
102	Diphtheria	-0.541429	1.87679
102	Diphtheria	0.0185714	2.028
102	Diphtheria	0.628571	2.05881
102	Diphtheria	1.17857	1.99712
102	Diphtheria	1.69857	1.98892
102	Tetanus	-1.86143	2.44203
102	Tetanus	-1.12143	2.34228
102	Tetanus	-0.541429	2.36331
102	Tetanus	0.0185714	2.45458
102	Tetanus	0.628571	2.45882
102	Tetanus	1.17857	2.44737
102	Tetanus	1.69857	2.46261
102	Rubella	-2.9975	1.57634
102	Rubella	-2.2575	1.57628
102	Rubella	-1.6775	1.59163
102	Rubella	-1.1175	1.61819
102	Rubella	-0.5075	1.63393
102	Rubella	0.0425	1.584
102	Rubella	0.5625	1.59385
102	Rubella	7.9525	1.53277
102	Vaccinia	-2.9975	0.552348
102	Vaccinia	-2.2575	0.510686
102	Vaccinia	-1.6775	0.56622
102	Vaccinia	-1.1175	0.58302
102	Vaccinia	-0.5075	0.585401
102	Vaccinia	0.0425	0.610436
102	Vaccinia	0.5625	0.65087
102	Vaccinia	7.9525	0.705594
102	VZV*	-2.9975	1.37723
102	VZV*	-2.2575	1.38119
102	VZV*	-1.6775	1.35166
102	VZV*	-1.1175	1.39615
102	VZV*	-0.5075	1.37212
102	VZV*	0.0425	1.36795
102	VZV*	0.5625	1.38324
102	VZV*	7.9525	1.2964
103	Diphtheria	-10.55	1.22376
103	Diphtheria	-5.91	1.43072
103	Diphtheria	-2.63	1.29092
103	Diphtheria	-1.6	1.24797
103	Diphtheria	-1.08	1.20575
103	Diphtheria	-0.45	1.19368
103	Diphtheria	1.22	1.1529
103	Diphtheria	2.27	1.13033
103	Diphtheria	3.41	1.12254
103	Diphtheria	4.02	1.12385
103	Diphtheria	5.1	1.11793
103	Diphtheria	6.2	1.08636
103	Tetanus	-10.55	2.71769
103	Tetanus	-5.91	2.54666
103	Tetanus	-2.63	2.45018
103	Tetanus	-1.6	2.49224
103	Tetanus	-1.08	2.40048
103	Tetanus	-0.45	2.46967
103	Tetanus	1.22	2.38786
103	Tetanus	2.27	2.31786
103	Tetanus	3.41	2.34463
103	Tetanus	4.02	2.32839
103	Tetanus	5.1	2.27474
103	Tetanus	6.2	2.25256
103	Measles	-13.11	1.10037
103	Measles	-8.47	1.16684
103	Measles	-7.48	1.09022
103	Measles	-5.19	1.17612
103	Measles	-4.16	1.19257
103	Measles	-3.64	1.21099
103	Measles	-3.01	1.19712
103	Measles	-1.34	1.18261
103	Measles	-0.29	1.15027
103	Measles	0.85	1.186
103	Measles	1.46	1.17508
103	Measles	2.54	1.19078
103	Measles	3.64	1.21144
103	Measles	4.7	1.1645
103	Measles	5.66	1.14404
103	Measles	6.66	1.22523
103	Measles	9.92	1.16575
103	Measles	11.26	1.2216
103	Vaccinia	-13.11	-0.216548
103	Vaccinia	-8.47	-0.341236
103	Vaccinia	-7.48	-0.396799
103	Vaccinia	-5.19	-0.374579
103	Vaccinia	-4.16	-0.382227
103	Vaccinia	-3.64	-0.343246
103	Vaccinia	-3.01	-0.370269
103	Vaccinia	-1.34	-0.406015
103	Vaccinia	-0.29	-0.414243
103	Vaccinia	0.85	-0.410697
103	Vaccinia	1.46	-0.40835
103	Vaccinia	2.54	-0.403692
103	Vaccinia	3.64	-0.438648
103	Vaccinia	4.7	-0.432416
103	Vaccinia	5.66	-0.415431
103	Vaccinia	6.66	-0.283118
103	Vaccinia	9.92	-0.293776
103	Vaccinia	11.26	-0.258392
103	VZV*	-13.11	0.820201
103	VZV*	-8.47	0.801061
103	VZV*	-7.48	0.779236
103	VZV*	-5.19	0.815113
103	VZV*	-4.16	0.782759
103	VZV*	-3.64	0.821775
103	VZV*	-3.01	0.750817
103	VZV*	-1.34	0.763653
103	VZV*	-0.29	0.732474
103	VZV*	0.85	0.738701
103	VZV*	1.46	0.719165
103	VZV*	2.54	0.722716
103	VZV*	3.64	0.714246
103	VZV*	4.7	0.730459
103	VZV*	5.66	0.722716
103	VZV*	6.66	0.76723
103	VZV*	9.92	0.72534
103	VZV*	11.26	0.801678
107	Diphtheria	-7.22364	1.40415
107	Diphtheria	-6.67364	1.40243
107	Diphtheria	-6.39364	1.33041
107	Diphtheria	-5.04364	1.30406
107	Diphtheria	-4.89364	1.2615
107	Diphtheria	-3.44364	1.21059
107	Diphtheria	-2.37364	1.17319
107	Diphtheria	-1.05364	1.16732
107	Diphtheria	1.24636	1.01953
107	Diphtheria	1.38636	1.14613
107	Diphtheria	2.27636	1.20358
107	Diphtheria	2.29636	1.18977
107	Diphtheria	2.30636	1.19811
107	Diphtheria	2.32636	1.1329
107	Diphtheria	2.41636	1.22063
107	Diphtheria	2.61636	1.14922
107	Diphtheria	2.75636	1.10857
107	Diphtheria	3.01636	1.19145
107	Diphtheria	3.25636	1.16791
107	Diphtheria	3.27636	1.16316
107	Diphtheria	3.72636	1.14426
107	Diphtheria	4.19636	1.18526
107	Tetanus	-7.22364	2.68565
107	Tetanus	-6.67364	2.68665
107	Tetanus	-6.39364	2.58534
107	Tetanus	-5.04364	2.68326
107	Tetanus	-4.89364	2.65166
107	Tetanus	-3.44364	2.58676
107	Tetanus	-2.37364	2.56565
107	Tetanus	-1.05364	2.53742
107	Tetanus	1.24636	2.50086
107	Tetanus	1.38636	2.50714
107	Tetanus	2.27636	2.52218
107	Tetanus	2.29636	2.53362
107	Tetanus	2.30636	2.51907
107	Tetanus	2.32636	2.51805
107	Tetanus	2.41636	2.47152
107	Tetanus	2.61636	2.52609
107	Tetanus	2.75636	2.48831
107	Tetanus	3.01636	2.4999
107	Tetanus	3.25636	2.50191
107	Tetanus	3.27636	2.52897
107	Tetanus	3.72636	2.50067
107	Tetanus	4.19636	2.50105
107	Measles	-18.3723	1.26961
107	Measles	-10.4123	1.2386
107	Measles	-9.38233	1.25259
107	Measles	-8.86233	1.21809
107	Measles	-8.80233	1.25276
107	Measles	-8.00233	1.17713
107	Measles	-6.42233	1.25971
107	Measles	-5.89233	1.24839
107	Measles	-3.76233	1.21261
107	Measles	-3.21233	1.22214
107	Measles	-2.93233	1.2351
107	Measles	-1.58233	1.25909
107	Measles	-1.43233	1.20831
107	Measles	0.0176667	1.24687
107	Measles	1.08767	1.27423
107	Measles	2.40767	1.30044
107	Measles	4.70767	1.21378
107	Measles	4.84767	1.26491
107	Measles	5.73767	1.35712
107	Measles	5.75767	1.34754
107	Measles	5.76767	1.385
107	Measles	5.78767	1.39611
107	Measles	5.87767	1.40468
107	Measles	6.07767	1.3365
107	Measles	6.21767	1.36624
107	Measles	6.47767	1.40848
107	Measles	6.71767	1.50822
107	Measles	6.73767	1.41305
107	Measles	7.18767	1.37909
107	Measles	7.65767	1.33532
107	Rubella	-18.3723	0.954368
107	Rubella	-10.4123	0.84194
107	Rubella	-9.38233	0.802849
107	Rubella	-8.86233	0.746632
107	Rubella	-8.80233	0.822069
107	Rubella	-8.00233	0.768924
107	Rubella	-6.42233	0.823259
107	Rubella	-5.89233	0.802226
107	Rubella	-3.76233	0.751263
107	Rubella	-3.21233	0.78134
107	Rubella	-2.93233	0.838022
107	Rubella	-1.58233	0.861718
107	Rubella	-1.43233	0.80903
107	Rubella	0.0176667	0.823852
107	Rubella	1.08767	0.839413
107	Rubella	2.40767	0.873364
107	Rubella	4.70767	0.828655
107	Rubella	4.84767	0.817795
107	Rubella	5.73767	0.854278
107	Rubella	5.75767	0.850231
107	Rubella	5.76767	0.873212
107	Rubella	5.78767	0.874647
107	Rubella	5.87767	0.845501
107	Rubella	6.07767	0.834977
107	Rubella	6.21767	0.857427
107	Rubella	6.47767	0.888079
107	Rubella	6.71767	0.883155
107	Rubella	6.73767	0.927655
107	Rubella	7.18767	0.930779
107	Rubella	7.65767	0.928321
107	Vaccinia	-14.15	-0.518331
107	Vaccinia	-6.19	-0.701262
107	Vaccinia	-5.16	-0.732211
107	Vaccinia	-4.64	-0.76288
107	Vaccinia	-4.58	-0.705882
107	Vaccinia	-3.78	-0.732211
107	Vaccinia	-2.2	-0.708211
107	Vaccinia	-1.67	-0.678871
107	Vaccinia	0.46	-0.678871
107	Vaccinia	1.01	-0.717652
107	Vaccinia	1.29	-0.737174
107	Vaccinia	2.64	-0.720045
107	Vaccinia	2.79	-0.768209
107	Vaccinia	4.24	-0.720045
107	Vaccinia	5.31	-0.663856
107	Vaccinia	6.63	-0.645285
107	Vaccinia	8.93	-0.737174
107	Vaccinia	9.07	-0.683257
107	Mumps*	-18.3723	0.823474
107	Mumps*	-10.4123	0.930949
107	Mumps*	-9.38233	0.923244
107	Mumps*	-8.86233	0.896526
107	Mumps*	-8.80233	0.925312
107	Mumps*	-8.00233	0.866287
107	Mumps*	-6.42233	0.983626
107	Mumps*	-5.89233	0.996293
107	Mumps*	-3.76233	0.898999
107	Mumps*	-3.21233	0.919078
107	Mumps*	-2.93233	0.821186
107	Mumps*	-1.58233	0.915927
107	Mumps*	-1.43233	0.875061
107	Mumps*	0.0176667	0.904716
107	Mumps*	1.08767	0.914343
107	Mumps*	2.40767	0.945469
107	Mumps*	4.70767	0.772688
107	Mumps*	4.84767	0.924021
107	Mumps*	5.73767	0.936011
107	Mumps*	5.75767	0.950121
107	Mumps*	5.76767	0.997823
107	Mumps*	5.78767	0.972897
107	Mumps*	5.87767	0.909823
107	Mumps*	6.07767	0.922206
107	Mumps*	6.21767	0.943247
107	Mumps*	6.47767	1.00903
107	Mumps*	6.71767	0.976121
107	Mumps*	6.73767	0.969416
107	Mumps*	7.18767	0.999783
107	Mumps*	7.65767	0.968483
107	VZV*	-18.3723	0.571825
107	VZV*	-10.4123	0.723291
107	VZV*	-9.38233	0.669782
107	VZV*	-8.86233	0.616055
107	VZV*	-8.80233	0.633569
107	VZV*	-8.00233	0.641871
107	VZV*	-6.42233	0.622421
107	VZV*	-5.89233	0.657152
107	VZV*	-3.76233	0.577951
107	VZV*	-3.21233	0.578983
107	VZV*	-2.93233	0.59384
107	VZV*	-1.58233	0.657438
107	VZV*	-1.43233	0.611936
107	VZV*	0.0176667	0.615213
107	VZV*	1.08767	0.590396
107	VZV*	2.40767	0.665769
107	VZV*	4.70767	0.527888
107	VZV*	4.84767	0.591287
107	VZV*	5.73767	0.630631
107	VZV*	5.75767	0.637189
107	VZV*	5.76767	0.614053
107	VZV*	5.78767	0.673113
107	VZV*	5.87767	0.648262
107	VZV*	6.07767	0.577722
107	VZV*	6.21767	0.589503
107	VZV*	6.47767	0.604658
107	VZV*	6.71767	0.613525
107	VZV*	6.73767	0.606596
107	VZV*	7.18767	0.586812
107	VZV*	7.65767	0.63739
227	Diphtheria	-2.34333	1.27138
227	Diphtheria	-1.67333	1.24155
227	Diphtheria	-0.793333	1.14114
227	Diphtheria	0.246667	1.05077
227	Diphtheria	1.39667	1.02776
227	Diphtheria	3.16667	0.974972
227	Tetanus	-2.34333	2.33532
227	Tetanus	-1.67333	2.30811
227	Tetanus	-0.793333	2.19277
227	Tetanus	0.246667	2.14023
227	Tetanus	1.39667	2.15301
227	Tetanus	3.16667	2.14959
227	Measles	-3.5775	-0.413413
227	Measles	-2.9075	-0.371611
227	Measles	-2.0275	-0.201349
227	Measles	-0.9875	-0.299296
227	Measles	0.1625	-0.352617
227	Measles	1.9325	-0.238072
227	Measles	3.5725	-0.318759
227	Measles	3.8325	-0.255707
227	Rubella	-5.71182	-0.435677
227	Rubella	-5.04182	-0.482806
227	Rubella	-4.16182	-0.541534
227	Rubella	-3.12182	-0.602625
227	Rubella	-1.97182	-0.541534
227	Rubella	-0.201818	-0.56578
227	Rubella	1.43818	-0.589261
227	Rubella	1.69818	-0.587073
227	Rubella	3.63818	-0.54747
227	Rubella	5.84818	-0.574172
227	Rubella	7.58818	-0.58273
227	Mumps*	-5.71182	0.595496
227	Mumps*	-5.04182	0.620136
227	Mumps*	-4.16182	0.767527
227	Mumps*	-3.12182	0.721811
227	Mumps*	-1.97182	0.752048
227	Mumps*	-0.201818	0.725912
227	Mumps*	1.43818	0.686636
227	Mumps*	1.69818	0.676694
227	Mumps*	3.63818	0.687083
227	Mumps*	5.84818	0.678973
227	Mumps*	7.58818	0.721811
227	VZV*	-5.71182	1.16758
227	VZV*	-5.04182	1.15725
227	VZV*	-4.16182	1.12248
227	VZV*	-3.12182	1.04895
227	VZV*	-1.97182	1.02971
227	VZV*	-0.201818	0.943247
227	VZV*	1.43818	0.93156
227	VZV*	1.69818	0.848004
227	VZV*	3.63818	0.866524
227	VZV*	5.84818	0.754195
227	VZV*	7.58818	0.762228
229	Diphtheria	-2.75	1.73941
229	Diphtheria	-1.41	2.00104
229	Diphtheria	-0.33	1.96464
229	Diphtheria	0.82	1.8583
229	Diphtheria	3.67	1.97053
229	Tetanus	-2.75	2.28808
229	Tetanus	-1.41	2.21332
229	Tetanus	-0.33	2.22991
229	Tetanus	0.82	2.13758
229	Tetanus	3.67	2.21369
229	Measles	-14.6333	1.70127
229	Measles	0.176667	1.64504
229	Measles	1.51667	1.67455
229	Measles	2.59667	1.70123
229	Measles	3.74667	1.69428
229	Measles	6.59667	1.7313
229	Rubella	-14.6333	0.642605
229	Rubella	0.176667	0.318194
229	Rubella	1.51667	0.311905
229	Rubella	2.59667	0.316834
229	Rubella	3.74667	0.195781
229	Rubella	6.59667	0.234648
229	Vaccinia	-14.6333	1.33595
229	Vaccinia	0.176667	1.06717
229	Vaccinia	1.51667	1.0406
229	Vaccinia	2.59667	1.07796
229	Vaccinia	3.74667	0.971374
229	Vaccinia	6.59667	0.999131
229	Mumps*	-14.6333	0.81591
229	Mumps*	0.176667	0.887898
229	Mumps*	1.51667	0.930694
229	Mumps*	2.59667	0.967782
229	Mumps*	3.74667	0.936514
229	Mumps*	6.59667	0.911424
229	VZV*	-14.6333	1.35238
229	VZV*	0.176667	1.18696
229	VZV*	1.51667	1.15445
229	VZV*	2.59667	1.17184
229	VZV*	3.74667	1.13139
229	VZV*	6.59667	1.1659
230	Diphtheria	-11.6904	2.09545
230	Diphtheria	-9.81038	2.06796
230	Diphtheria	-9.29038	2.04131
230	Diphtheria	-8.30038	2.05827
230	Diphtheria	-7.67038	2.04844
230	Diphtheria	-6.51038	2.07998
230	Diphtheria	-5.32038	2.05339
230	Diphtheria	-4.73038	1.9527
230	Diphtheria	-3.68038	1.99087
230	Diphtheria	-2.41038	1.94231
230	Diphtheria	-1.50038	1.95818
230	Diphtheria	-0.840385	2.02358
230	Diphtheria	0.329615	1.97845
230	Diphtheria	1.39962	1.96332
230	Diphtheria	2.54962	1.95952
230	Diphtheria	3.71962	1.92252
230	Diphtheria	5.40962	1.86153
230	Diphtheria	6.30962	1.90342
230	Diphtheria	6.32962	1.89198
230	Diphtheria	6.34962	1.91991
230	Diphtheria	6.36962	1.91876
230	Diphtheria	6.48962	1.89894
230	Diphtheria	6.50962	1.93611
230	Diphtheria	6.53962	1.8857
230	Diphtheria	6.65962	1.89087
230	Diphtheria	6.78962	1.88638
230	Tetanus	-11.6904	2.65409
230	Tetanus	-9.81038	2.55563
230	Tetanus	-9.29038	2.53023
230	Tetanus	-8.30038	2.51006
230	Tetanus	-7.67038	2.45798
230	Tetanus	-6.51038	2.48871
230	Tetanus	-5.32038	2.52364
230	Tetanus	-4.73038	2.49273
230	Tetanus	-3.68038	2.48831
230	Tetanus	-2.41038	2.45851
230	Tetanus	-1.50038	2.39806
230	Tetanus	-0.840385	2.43595
230	Tetanus	0.329615	2.42216
230	Tetanus	1.39962	2.39501
230	Tetanus	2.54962	2.40957
230	Tetanus	3.71962	2.38624
230	Tetanus	5.40962	2.39195
230	Tetanus	6.30962	2.44932
230	Tetanus	6.32962	2.43606
230	Tetanus	6.34962	2.44367
230	Tetanus	6.36962	2.55325
230	Tetanus	6.48962	2.43861
230	Tetanus	6.50962	2.4533
230	Tetanus	6.53962	2.41927
230	Tetanus	6.65962	2.4428
230	Tetanus	6.78962	2.45383
230	Measles	-11.6904	1.14504
230	Measles	-9.81038	1.11277
230	Measles	-9.29038	1.16664
230	Measles	-8.30038	1.15576
230	Measles	-7.67038	1.14823
230	Measles	-6.51038	1.14594
230	Measles	-5.32038	1.1245
230	Measles	-4.73038	1.02247
230	Measles	-3.68038	1.08743
230	Measles	-2.41038	1.05385
230	Measles	-1.50038	1.03822
230	Measles	-0.840385	1.07635
230	Measles	0.329615	1.085
230	Measles	1.39962	1.1036
230	Measles	2.54962	1.09205
230	Measles	3.71962	1.11271
230	Measles	5.40962	1.07566
230	Measles	6.30962	1.11267
230	Measles	6.32962	1.12281
230	Measles	6.34962	1.12444
230	Measles	6.36962	1.1114
230	Measles	6.48962	1.09844
230	Measles	6.50962	1.14345
230	Measles	6.53962	1.17111
230	Measles	6.65962	1.13618
230	Measles	6.78962	1.12034
230	Rubella	-11.6904	1.13497
230	Rubella	-9.81038	1.14742
230	Rubella	-9.29038	1.08845
230	Rubella	-8.30038	1.07568
230	Rubella	-7.67038	1.11085
230	Rubella	-6.51038	1.13369
230	Rubella	-5.32038	1.0734
230	Rubella	-4.73038	0.979533
230	Rubella	-3.68038	1.07321
230	Rubella	-2.41038	1.05349
230	Rubella	-1.50038	1.04988
230	Rubella	-0.840385	1.07833
230	Rubella	0.329615	1.03111
230	Rubella	1.39962	1.00795
230	Rubella	2.54962	1.0384
230	Rubella	3.71962	0.987103
230	Rubella	5.40962	0.927187
230	Rubella	6.30962	0.937874
230	Rubella	6.32962	0.984243
230	Rubella	6.34962	1.04817
230	Rubella	6.36962	1.06058
230	Rubella	6.48962	0.972791
230	Rubella	6.50962	0.999095
230	Rubella	6.53962	0.971587
230	Rubella	6.65962	0.970742
230	Rubella	6.78962	1.00416
230	Vaccinia	-8.25824	0.811434
230	Vaccinia	-6.37824	0.805823
230	Vaccinia	-5.85824	0.787274
230	Vaccinia	-4.86824	0.887321
230	Vaccinia	-4.23824	0.769688
230	Vaccinia	-3.07824	0.859486
230	Vaccinia	-1.88824	0.740113
230	Vaccinia	-1.29824	0.677511
230	Vaccinia	-0.248235	0.810728
230	Vaccinia	1.02176	0.722461
230	Vaccinia	1.93176	0.742022
230	Vaccinia	2.59176	0.745486
230	Vaccinia	3.76176	0.693634
230	Vaccinia	4.83176	0.695021
230	Vaccinia	5.98176	0.764058
230	Vaccinia	7.15176	0.729676
230	Vaccinia	8.84176	0.72029
230	Mumps*	-11.6904	0.750508
230	Mumps*	-9.81038	0.813247
230	Mumps*	-9.29038	0.762679
230	Mumps*	-8.30038	0.753583
230	Mumps*	-7.67038	0.747412
230	Mumps*	-6.51038	0.792041
230	Mumps*	-5.32038	0.696793
230	Mumps*	-4.73038	0.60206
230	Mumps*	-3.68038	0.683047
230	Mumps*	-2.41038	0.665581
230	Mumps*	-1.50038	0.722634
230	Mumps*	-0.840385	0.770852
230	Mumps*	0.329615	0.773055
230	Mumps*	1.39962	0.905526
230	Mumps*	2.54962	0.873321
230	Mumps*	3.71962	0.830589
230	Mumps*	5.40962	0.790988
230	Mumps*	6.30962	0.773786
230	Mumps*	6.32962	0.743118
230	Mumps*	6.34962	0.813581
230	Mumps*	6.36962	0.885078
230	Mumps*	6.48962	0.797614
230	Mumps*	6.50962	0.840733
230	Mumps*	6.53962	0.787815
230	Mumps*	6.65962	0.81124
230	Mumps*	6.78962	0.819215
230	VZV*	-11.6904	1.24002
230	VZV*	-9.81038	1.21846
230	VZV*	-9.29038	1.22482
230	VZV*	-8.30038	1.21751
230	VZV*	-7.67038	1.21635
230	VZV*	-6.51038	1.27967
230	VZV*	-5.32038	1.21043
230	VZV*	-4.73038	1.10514
230	VZV*	-3.68038	1.14361
230	VZV*	-2.41038	1.14151
230	VZV*	-1.50038	1.12136
230	VZV*	-0.840385	1.15275
230	VZV*	0.329615	1.10998
230	VZV*	1.39962	1.13539
230	VZV*	2.54962	1.11424
230	VZV*	3.71962	1.09961
230	VZV*	5.40962	1.04564
230	VZV*	6.30962	1.09545
230	VZV*	6.32962	1.05767
230	VZV*	6.34962	1.13862
230	VZV*	6.36962	1.08124
230	VZV*	6.48962	1.05618
230	VZV*	6.50962	1.03854
230	VZV*	6.53962	1.08704
230	VZV*	6.65962	1.02898
230	VZV*	6.78962	1.07566
231	Diphtheria	-5.198	2.57348
231	Diphtheria	-4.088	2.45182
231	Diphtheria	-2.918	2.43578
231	Diphtheria	-1.848	2.45564
231	Diphtheria	-0.738	2.48731
231	Diphtheria	0.602	2.41607
231	Diphtheria	1.672	2.43239
231	Diphtheria	2.832	2.43017
231	Diphtheria	4.002	2.37243
231	Diphtheria	5.682	2.31902
231	Tetanus	-5.198	2.57415
231	Tetanus	-4.088	2.39318
231	Tetanus	-2.918	2.3318
231	Tetanus	-1.848	2.54389
231	Tetanus	-0.738	2.38512
231	Tetanus	0.602	2.32034
231	Tetanus	1.672	2.33589
231	Tetanus	2.832	2.31138
231	Tetanus	4.002	2.24365
231	Tetanus	5.682	2.2079
231	Measles	-13.4494	1.43257
231	Measles	-7.34941	1.58144
231	Measles	-5.49941	1.6661
231	Measles	-4.94941	1.55004
231	Measles	-3.94941	1.59443
231	Measles	-3.31941	1.63639
231	Measles	-2.16941	1.63151
231	Measles	-1.12941	1.6443
231	Measles	-0.0194118	1.55167
231	Measles	1.15059	1.55637
231	Measles	2.22059	1.55008
231	Measles	3.33059	1.53378
231	Measles	4.67059	1.51565
231	Measles	5.74059	1.56392
231	Measles	6.90059	1.58965
231	Measles	8.07059	1.54763
231	Measles	9.75059	1.53161
231	Rubella	-13.4494	1.29786
231	Rubella	-7.34941	1.38473
231	Rubella	-5.49941	1.3999
231	Rubella	-4.94941	1.43893
231	Rubella	-3.94941	1.46805
231	Rubella	-3.31941	1.45247
231	Rubella	-2.16941	1.45392
231	Rubella	-1.12941	1.43912
231	Rubella	-0.0194118	1.42638
231	Rubella	1.15059	1.40156
231	Rubella	2.22059	1.41188
231	Rubella	3.33059	1.39995
231	Rubella	4.67059	1.4947
231	Rubella	5.74059	1.45559
231	Rubella	6.90059	1.4798
231	Rubella	8.07059	1.40604
231	Rubella	9.75059	1.43728
231	Vaccinia	-13.4494	0.30331
231	Vaccinia	-7.34941	0.318722
231	Vaccinia	-5.49941	0.381543
231	Vaccinia	-4.94941	0.429667
231	Vaccinia	-3.94941	0.360334
231	Vaccinia	-3.31941	0.383248
231	Vaccinia	-2.16941	0.412328
231	Vaccinia	-1.12941	0.429837
231	Vaccinia	-0.0194118	0.388326
231	Vaccinia	1.15059	0.353096
231	Vaccinia	2.22059	0.332545
231	Vaccinia	3.33059	0.365882
231	Vaccinia	4.67059	0.347176
231	Vaccinia	5.74059	0.399218
231	Vaccinia	6.90059	0.454122
231	Vaccinia	8.07059	0.495471
231	Vaccinia	9.75059	0.436581
231	Mumps*	-13.4494	1.06032
231	Mumps*	-7.34941	1.16167
231	Mumps*	-5.49941	1.25115
231	Mumps*	-4.94941	1.19618
231	Mumps*	-3.94941	1.16539
231	Mumps*	-3.31941	1.18027
231	Mumps*	-2.16941	1.19131
231	Mumps*	-1.12941	1.14659
231	Mumps*	-0.0194118	1.15488
231	Mumps*	1.15059	1.1651
231	Mumps*	2.22059	1.25127
231	Mumps*	3.33059	1.21814
231	Mumps*	4.67059	1.17797
231	Mumps*	5.74059	1.22879
231	Mumps*	6.90059	1.20602
231	Mumps*	8.07059	1.21259
231	Mumps*	9.75059	1.21219
231	VZV*	-13.4494	0.774371
231	VZV*	-7.34941	0.712313
231	VZV*	-5.49941	0.790496
231	VZV*	-4.94941	0.712986
231	VZV*	-3.94941	0.725258
231	VZV*	-3.31941	0.652053
231	VZV*	-2.16941	0.762003
231	VZV*	-1.12941	0.715836
231	VZV*	-0.0194118	0.718086
231	VZV*	1.15059	0.610767
231	VZV*	2.22059	0.836197
231	VZV*	3.33059	0.923503
231	VZV*	4.67059	0.844229
231	VZV*	5.74059	0.890253
231	VZV*	6.90059	0.957272
231	VZV*	8.07059	0.917663
231	VZV*	9.75059	0.922933
244	Diphtheria	-3.855	2.15951
244	Diphtheria	-2.785	2.28398
244	Diphtheria	-1.685	2.06243
244	Diphtheria	-0.625	2.01216
244	Diphtheria	0.335	1.75679
244	Diphtheria	1.335	1.77627
244	Diphtheria	2.535	1.73973
244	Diphtheria	4.745	1.74367
244	Tetanus	-3.855	2.47763
244	Tetanus	-2.785	2.41765
244	Tetanus	-1.685	2.38021
244	Tetanus	-0.625	2.37023
244	Tetanus	0.335	2.21034
244	Tetanus	1.335	2.24086
244	Tetanus	2.535	2.2873
244	Tetanus	4.745	2.37729
244	Measles	-13.82	1.916
244	Measles	-5.88	1.78962
244	Measles	-4.83	1.6625
244	Measles	-4.32	1.66299
244	Measles	-3.69	1.69107
244	Measles	-2.53	1.77658
244	Measles	-1.5	1.74593
244	Measles	-0.59	1.65694
244	Measles	0.79	1.7222
244	Measles	1.86	1.66945
244	Measles	2.96	1.69753
244	Measles	4.02	1.74909
244	Measles	4.98	1.64137
244	Measles	5.98	1.7142
244	Measles	7.18	1.77485
244	Measles	9.39	1.77763
244	Rubella	-13.82	1.6263
244	Rubella	-5.88	1.48113
244	Rubella	-4.83	1.38925
244	Rubella	-4.32	1.37441
244	Rubella	-3.69	1.35991
244	Rubella	-2.53	1.39164
244	Rubella	-1.5	1.44564
244	Rubella	-0.59	1.3734
244	Rubella	0.79	1.54289
244	Rubella	1.86	1.49087
244	Rubella	2.96	1.48327
244	Rubella	4.02	1.49988
244	Rubella	4.98	1.76063
244	Rubella	5.98	1.70049
244	Rubella	7.18	1.66878
244	Rubella	9.39	1.63956
244	Vaccinia	-13.82	0.450735
244	Vaccinia	-5.88	0.351064
244	Vaccinia	-4.83	0.311642
244	Vaccinia	-4.32	0.310526
244	Vaccinia	-3.69	0.373493
244	Vaccinia	-2.53	0.336144
244	Vaccinia	-1.5	0.325688
244	Vaccinia	-0.59	0.283539
244	Vaccinia	0.79	0.317183
244	Vaccinia	1.86	0.315418
244	Vaccinia	2.96	0.289213
244	Vaccinia	4.02	0.304218
244	Vaccinia	4.98	0.193418
244	Vaccinia	5.98	0.292256
244	Vaccinia	7.18	0.303082
244	Vaccinia	9.39	0.313867
244	Mumps*	-13.82	0.829947
244	Mumps*	-5.88	0.752433
244	Mumps*	-4.83	0.720573
244	Mumps*	-4.32	0.752048
244	Mumps*	-3.69	0.850646
244	Mumps*	-2.53	0.771955
244	Mumps*	-1.5	0.680336
244	Mumps*	-0.59	0.673021
244	Mumps*	0.79	0.745465
244	Mumps*	1.86	0.77561
244	Mumps*	2.96	0.680336
244	Mumps*	4.02	0.691081
244	Mumps*	4.98	0.576917
244	Mumps*	5.98	0.677607
244	Mumps*	7.18	0.692406
244	Mumps*	9.39	0.656577
244	VZV*	-11.5258	1.15818
244	VZV*	-3.58583	1.03222
244	VZV*	-2.53583	1.00548
244	VZV*	-2.02583	0.948315
244	VZV*	-1.39583	0.971276
244	VZV*	-0.235833	0.925879
244	VZV*	0.794167	0.942306
244	VZV*	1.70417	0.914819
244	VZV*	3.08417	0.92179
244	VZV*	4.15417	0.922933
244	VZV*	5.25417	0.928754
244	VZV*	6.31417	0.949341
245	Diphtheria	-3.65625	0.758912
245	Diphtheria	-2.62625	0.722634
245	Diphtheria	-1.51625	0.966611
245	Diphtheria	-0.33625	1.03981
245	Diphtheria	0.21375	1.00604
245	Diphtheria	1.84375	0.824776
245	Diphtheria	2.89375	0.878522
245	Diphtheria	3.18375	0.862131
245	Tetanus	-3.65625	2.87945
245	Tetanus	-2.62625	2.82942
245	Tetanus	-1.51625	2.81333
245	Tetanus	-0.33625	2.70805
245	Tetanus	0.21375	2.75646
245	Tetanus	1.84375	2.66696
245	Tetanus	2.89375	2.64387
245	Tetanus	3.18375	2.64172
245	Measles	-9.02529	0.884455
245	Measles	-6.46529	0.909716
245	Measles	-5.92529	0.869877
245	Measles	-4.92529	0.949341
245	Measles	-4.29529	0.896471
245	Measles	-3.14529	0.891482
245	Measles	-2.11529	0.866465
245	Measles	-1.00529	0.971369
245	Measles	0.174706	0.857453
245	Measles	0.724706	0.911158
245	Measles	2.35471	0.752125
245	Measles	3.40471	0.782401
245	Measles	3.69471	0.786467
245	Measles	4.76471	0.681422
245	Measles	5.92471	0.646011
245	Measles	7.08471	0.665675
245	Measles	8.77471	0.733999
245	Vaccinia	-9.02529	-0.286642
245	Vaccinia	-6.46529	-0.40835
245	Vaccinia	-5.92529	-0.327416
245	Vaccinia	-4.92529	-0.310271
245	Vaccinia	-4.29529	-0.237361
245	Vaccinia	-3.14529	-0.260053
245	Vaccinia	-2.11529	-0.387774
245	Vaccinia	-1.00529	-0.311206
245	Vaccinia	0.174706	-0.383331
245	Vaccinia	0.724706	-0.366
245	Vaccinia	2.35471	-0.464506
245	Vaccinia	3.40471	-0.371342
245	Vaccinia	3.69471	-0.387774
245	Vaccinia	4.76471	-0.419015
245	Vaccinia	5.92471	-0.385547
245	Vaccinia	7.08471	-0.391136
245	Vaccinia	8.77471	-0.313082
245	Mumps*	-9.02529	1.25551
245	Mumps*	-6.46529	1.27289
245	Mumps*	-5.92529	1.25959
245	Mumps*	-4.92529	1.27635
245	Mumps*	-4.29529	1.24724
245	Mumps*	-3.14529	1.32118
245	Mumps*	-2.11529	1.3007
245	Mumps*	-1.00529	1.36031
245	Mumps*	0.174706	1.33153
245	Mumps*	0.724706	1.33686
245	Mumps*	2.35471	1.32705
245	Mumps*	3.40471	1.37245
245	Mumps*	3.69471	1.3822
245	Mumps*	4.76471	1.35054
245	Mumps*	5.92471	1.34005
245	Mumps*	7.08471	1.41405
245	Mumps*	8.77471	1.39287
245	VZV*	-6.32154	1.24267
245	VZV*	-5.17154	1.17272
245	VZV*	-4.14154	1.11106
245	VZV*	-3.03154	1.10944
245	VZV*	-1.85154	1.05181
245	VZV*	-1.30154	1.06551
245	VZV*	0.328462	0.984437
245	VZV*	1.37846	1.00582
245	VZV*	1.66846	0.992819
245	VZV*	2.73846	0.980776
245	VZV*	3.89846	0.995591
245	VZV*	5.05846	0.98209
245	VZV*	6.74846	0.934145
247	Tetanus	-3.54778	2.49273
247	Tetanus	-3.01778	2.49961
247	Tetanus	-1.78778	2.49351
247	Tetanus	-1.16778	2.53166
247	Tetanus	-0.0477778	2.45458
247	Tetanus	0.962222	2.41263
247	Tetanus	1.55222	2.41812
247	Tetanus	2.89222	2.35265
247	Tetanus	4.16222	2.32839
247	Measles	-5.47364	1.69006
247	Measles	-4.94364	1.68986
247	Measles	-3.71364	1.7203
247	Measles	-3.09364	1.66213
247	Measles	-1.97364	1.66279
247	Measles	-0.963636	1.7029
247	Measles	-0.373636	1.74697
247	Measles	0.966364	1.69706
247	Measles	2.23636	1.74897
247	Measles	7.56636	1.7502
247	Measles	9.76636	1.73803
247	Rubella	-5.47364	1.18081
247	Rubella	-4.94364	1.15472
247	Rubella	-3.71364	1.18036
247	Rubella	-3.09364	1.15783
247	Rubella	-1.97364	1.11861
247	Rubella	-0.963636	1.1174
247	Rubella	-0.373636	1.10459
247	Rubella	0.966364	1.08265
247	Rubella	2.23636	1.09349
247	Rubella	7.56636	1.0754
247	Rubella	9.76636	1.01749
247	Vaccinia	-5.47364	0.570789
247	Vaccinia	-4.94364	0.61689
247	Vaccinia	-3.71364	0.593053
247	Vaccinia	-3.09364	0.584331
247	Vaccinia	-1.97364	0.605702
247	Vaccinia	-0.963636	0.620848
247	Vaccinia	-0.373636	0.648206
247	Vaccinia	0.966364	0.607399
247	Vaccinia	2.23636	0.626178
247	Vaccinia	7.56636	0.567831
247	Vaccinia	9.76636	0.526747
247	Mumps*	-5.47364	1.30984
247	Mumps*	-4.94364	1.31921
247	Mumps*	-3.71364	1.32858
247	Mumps*	-3.09364	1.21272
247	Mumps*	-1.97364	1.18313
247	Mumps*	-0.963636	1.30931
247	Mumps*	-0.373636	1.2897
247	Mumps*	0.966364	1.32056
247	Mumps*	2.23636	1.21458
247	Mumps*	7.56636	1.20723
247	Mumps*	9.76636	1.22699
247	VZV*	-5.47364	1.23312
247	VZV*	-4.94364	1.28812
247	VZV*	-3.71364	1.26905
247	VZV*	-3.09364	1.24721
247	VZV*	-1.97364	1.23017
247	VZV*	-0.963636	1.22204
247	VZV*	-0.373636	1.23383
247	VZV*	0.966364	1.19992
247	VZV*	2.23636	1.28632
247	VZV*	7.56636	1.24037
247	VZV*	9.76636	1.23378
406	Diphtheria	-2.08333	1.03262
406	Diphtheria	-1.04333	1.05308
406	Diphtheria	-0.523333	1.07188
406	Diphtheria	0.106667	0.959995
406	Diphtheria	1.25667	0.937518
406	Diphtheria	2.28667	0.948413
406	Tetanus	-2.08333	2.17548
406	Tetanus	-1.04333	2.12456
406	Tetanus	-0.523333	2.11042
406	Tetanus	0.106667	2.03807
406	Tetanus	1.25667	2.0003
406	Tetanus	2.28667	1.99079
406	Measles	-13.7944	0.0920185
406	Measles	-5.83437	0.148294
406	Measles	-4.79437	0.125481
406	Measles	-4.27438	0.101747
406	Measles	-3.64438	0.0773679
406	Measles	-2.49437	0.0261245
406	Measles	-1.46437	0.108227
406	Measles	0.035625	0.102777
406	Measles	1.20562	0.146438
406	Measles	1.89562	0.0996806
406	Measles	3.00563	-0.0141246
406	Measles	4.05563	-0.0486625
406	Measles	4.34563	-0.0366845
406	Measles	5.41563	-0.0376307
406	Measles	6.56562	-0.0132283
406	Measles	9.77562	0.0666986
406	Rubella	-13.7944	0.968744
406	Rubella	-5.83437	0.963247
406	Rubella	-4.79437	0.936373
406	Rubella	-4.27438	0.957929
406	Rubella	-3.64438	0.980184
406	Rubella	-2.49437	0.97507
406	Rubella	-1.46437	0.955871
406	Rubella	0.035625	1.00394
406	Rubella	1.20562	1.02406
406	Rubella	1.89562	1.03498
406	Rubella	3.00563	1.04852
406	Rubella	4.05563	0.979118
406	Rubella	4.34563	1.00544
406	Rubella	5.41563	0.971225
406	Rubella	6.56562	1.03602
406	Rubella	9.77562	1.15562
406	Vaccinia	-13.7944	0.190479
406	Vaccinia	-5.83437	0.144164
406	Vaccinia	-4.79437	0.131855
406	Vaccinia	-4.27438	0.146781
406	Vaccinia	-3.64438	0.0829742
406	Vaccinia	-2.49437	0.0937902
406	Vaccinia	-1.46437	0.133203
406	Vaccinia	0.035625	0.139879
406	Vaccinia	1.20562	0.12608
406	Vaccinia	1.89562	0.108992
406	Vaccinia	3.00563	0.103624
406	Vaccinia	4.05563	0.0974582
406	Vaccinia	4.34563	0.133203
406	Vaccinia	5.41563	0.192245
406	Vaccinia	6.56562	0.311865
406	Vaccinia	9.77562	0.320911
406	Mumps*	-13.7944	0.10551
406	Mumps*	-5.83437	0.045323
406	Mumps*	-4.79437	0.177536
406	Mumps*	-4.27438	0.156852
406	Mumps*	-3.64438	0.115611
406	Mumps*	-2.49437	0.209515
406	Mumps*	-1.46437	0.162863
406	Mumps*	0.035625	0.221414
406	Mumps*	1.20562	0.194514
406	Mumps*	1.89562	0.108903
406	Mumps*	3.00563	0.188928
406	Mumps*	4.05563	0.128722
406	Mumps*	4.34563	0.144574
406	Mumps*	5.41563	0.208173
406	Mumps*	6.56562	0.161368
406	Mumps*	9.77562	0.274158
406	VZV*	-13.7944	0.682596
406	VZV*	-5.83437	0.663041
406	VZV*	-4.79437	0.651762
406	VZV*	-4.27438	0.668852
406	VZV*	-3.64438	0.627673
406	VZV*	-2.49437	0.621176
406	VZV*	-1.46437	0.681874
406	VZV*	0.035625	0.680789
406	VZV*	1.20562	0.700358
406	VZV*	1.89562	0.679882
406	VZV*	3.00563	0.716003
406	VZV*	4.05563	0.719165
406	VZV*	4.34563	0.728516
406	VZV*	5.41563	0.699578
406	VZV*	6.56562	0.760649
406	VZV*	9.77562	0.78326
408	Measles	-4.771	1.00022
408	Measles	-4.241	1.02444
408	Measles	-3.241	0.953905
408	Measles	-2.611	0.980049
408	Measles	-1.451	0.971461
408	Measles	-0.421	0.948217
408	Measles	1.249	0.974005
408	Measles	2.009	1.01343
408	Measles	2.649	0.996293
408	Measles	10.829	1.05073
408	Rubella	-4.771	0.669773
408	Rubella	-4.241	0.678266
408	Rubella	-3.241	0.555297
408	Rubella	-2.611	0.627025
408	Rubella	-1.451	0.604594
408	Rubella	-0.421	0.588144
408	Rubella	1.249	0.662586
408	Rubella	2.009	0.671821
408	Rubella	2.649	0.674339
408	Rubella	10.829	0.761457
408	Vaccinia	-4.771	0.391307
408	Vaccinia	-4.241	0.379449
408	Vaccinia	-3.241	0.269513
408	Vaccinia	-2.611	0.29062
408	Vaccinia	-1.451	0.330414
408	Vaccinia	-0.421	0.252725
408	Vaccinia	1.249	0.321129
408	Vaccinia	2.009	0.336776
408	Vaccinia	2.649	0.233931
408	Vaccinia	10.829	0.287094
408	Mumps*	-4.771	1.69692
408	Mumps*	-4.241	1.70066
408	Mumps*	-3.241	1.55157
408	Mumps*	-2.611	1.58371
408	Mumps*	-1.451	1.61162
408	Mumps*	-0.421	1.52205
408	Mumps*	1.249	1.60228
408	Mumps*	2.009	1.61241
408	Mumps*	2.649	1.62428
408	Mumps*	10.829	1.73436
408	VZV*	-4.771	0.455302
408	VZV*	-4.241	0.453012
408	VZV*	-3.241	0.355643
408	VZV*	-2.611	0.359646
408	VZV*	-1.451	0.390582
408	VZV*	-0.421	0.366236
408	VZV*	1.249	0.324899
408	VZV*	2.009	0.312177
408	VZV*	2.649	0.278754
408	VZV*	10.829	0.260548
409	Diphtheria	-1.9125	2.10449
409	Diphtheria	-0.4925	2.02906
409	Diphtheria	0.5475	1.95134
409	Diphtheria	1.8575	1.91052
409	Tetanus	-1.9125	2.23454
409	Tetanus	-0.4925	2.19277
409	Tetanus	0.5475	2.13847
409	Tetanus	1.8575	2.00931
409	Measles	-2.846	-0.179799
409	Measles	-1.426	-0.225483
409	Measles	-0.386	-0.224026
409	Measles	0.924	-0.218245
409	Measles	3.734	-0.198596
409	Rubella	-2.846	0.5087
409	Rubella	-1.426	0.511666
409	Rubella	-0.386	0.480683
409	Rubella	0.924	0.446108
409	Rubella	3.734	0.512187
409	Vaccinia	-2.846	-0.532119
409	Vaccinia	-1.426	-0.608508
409	Vaccinia	-0.386	-0.601147
409	Vaccinia	0.924	-0.631371
409	Vaccinia	3.734	-0.627476
410	Rubella	-2.9375	0.433596
410	Rubella	-1.3475	0.532209
410	Rubella	1.4625	0.536499
410	Rubella	2.8225	0.454914
410	Mumps*	-2.9375	0.685742
410	Mumps*	-1.3475	0.638988
410	Mumps*	1.4625	0.646404
410	Mumps*	2.8225	0.672098
410	VZV*	-2.9375	0.64875
410	VZV*	-1.3475	0.691081
410	VZV*	1.4625	0.776556
410	VZV*	2.8225	0.727623
411	Diphtheria	-3.09667	1.86297
411	Diphtheria	-2.14667	1.80564
411	Diphtheria	-1.47667	1.79851
411	Diphtheria	0.0733333	1.72933
411	Diphtheria	2.64333	1.76879
411	Diphtheria	4.00333	1.78046
411	Tetanus	-3.09667	2.51741
411	Tetanus	-2.14667	2.52099
411	Tetanus	-1.47667	2.52473
411	Tetanus	0.0733333	2.45212
411	Tetanus	2.64333	2.32782
411	Tetanus	4.00333	2.31049
411	Measles	-0.856667	0.278296
411	Measles	0.0933333	0.294025
411	Measles	0.763333	0.272074
411	Rubella	-3.09667	0.39873
411	Rubella	-2.14667	0.471437
411	Rubella	-1.47667	0.42773
411	Rubella	0.0733333	0.332347
411	Rubella	2.64333	0.350611
411	Rubella	4.00333	0.363517
411	Vaccinia	-3.09667	-0.198127
411	Vaccinia	-2.14667	-0.221087
411	Vaccinia	-1.47667	-0.238943
411	Vaccinia	0.0733333	-0.214296
411	Vaccinia	2.64333	-0.348314
411	Vaccinia	4.00333	-0.385547
411	Mumps*	-3.09667	1.82377
411	Mumps*	-2.14667	1.79264
411	Mumps*	-1.47667	1.8013
411	Mumps*	0.0733333	1.74464
411	Mumps*	2.64333	1.73468
411	Mumps*	4.00333	1.73926
411	VZV*	-3.09667	0.95056
411	VZV*	-2.14667	1.0149
411	VZV*	-1.47667	1.03463
411	VZV*	0.0733333	0.919392
411	VZV*	2.64333	0.939719
411	VZV*	4.00333	0.89003
412	Diphtheria	-1.27	1.43201
412	Diphtheria	-0.6	1.34908
412	Diphtheria	-0.05	1.37475
412	Diphtheria	0.57	1.31302
412	Diphtheria	1.35	1.27462
412	Tetanus	-1.27	2.13134
412	Tetanus	-0.6	2.13537
412	Tetanus	-0.05	2.16915
412	Tetanus	0.57	2.14937
412	Tetanus	1.35	2.11324
412	Measles	-2.86167	1.76011
412	Measles	-2.19167	1.7816
412	Measles	-1.64167	1.83679
412	Measles	-1.02167	1.79193
412	Measles	-0.241667	1.75038
412	Measles	7.95833	1.75073
412	Rubella	-2.86167	0.367896
412	Rubella	-2.19167	0.392141
412	Rubella	-1.64167	0.390995
412	Rubella	-1.02167	0.39488
412	Rubella	-0.241667	0.387769
412	Rubella	7.95833	0.331031
412	Vaccinia	-2.86167	-0.262556
412	Vaccinia	-2.19167	-0.247749
412	Vaccinia	-1.64167	-0.26172
412	Vaccinia	-1.02167	-0.197406
412	Vaccinia	-0.241667	-0.221087
412	Vaccinia	7.95833	-0.260053
412	Mumps*	-2.86167	1.49499
412	Mumps*	-2.19167	1.46583
412	Mumps*	-1.64167	1.50934
412	Mumps*	-1.02167	1.45484
412	Mumps*	-0.241667	1.44467
412	Mumps*	7.95833	1.44287
412	VZV*	-2.86167	1.46636
412	VZV*	-2.19167	1.33662
412	VZV*	-1.64167	1.32276
412	VZV*	-1.02167	1.28495
412	VZV*	-0.241667	1.21601
412	VZV*	7.95833	1.02946
413	Diphtheria	-1.3875	1.51746
413	Diphtheria	-0.8675	1.45056
413	Diphtheria	0.7625	1.39724
413	Diphtheria	1.4925	1.37401
413	Tetanus	-1.3875	2.67564
413	Tetanus	-0.8675	2.56943
413	Tetanus	0.7625	2.50506
413	Tetanus	1.4925	2.49458
413	Measles	-3.47833	0.280806
413	Measles	-2.95833	0.187239
413	Measles	-1.32833	0.178401
413	Measles	-0.598333	0.219846
413	Measles	2.89167	0.103119
413	Measles	5.47167	0.0913152
413	Mumps*	-3.47833	0.733598
413	Mumps*	-2.95833	0.661813
413	Mumps*	-1.32833	0.553276
413	Mumps*	-0.598333	0.621695
413	Mumps*	2.89167	0.844166
413	Mumps*	5.47167	0.674861
413	VZV*	-3.47833	0.859078
413	VZV*	-2.95833	0.870638
413	VZV*	-1.32833	0.783689
413	VZV*	-0.598333	0.85564
413	VZV*	2.89167	0.767082
413	VZV*	5.47167	0.851381
415	Measles	-4.93545	0.581153
415	Measles	-4.42545	0.563006
415	Measles	-3.42545	0.525822
415	Measles	-2.79545	0.595606
415	Measles	-1.63545	0.58995
415	Measles	-0.605455	0.505421
415	Measles	0.504545	0.504335
415	Measles	1.67455	0.526598
415	Measles	2.22455	0.486714
415	Measles	2.75455	0.473049
415	Measles	10.6645	0.359835
415	Rubella	-4.93545	1.12809
415	Rubella	-4.42545	1.11796
415	Rubella	-3.42545	1.13526
415	Rubella	-2.79545	1.09171
415	Rubella	-1.63545	1.03247
415	Rubella	-0.605455	1.07545
415	Rubella	0.504545	0.961091
415	Rubella	1.67455	0.970319
415	Rubella	2.22455	0.951536
415	Rubella	2.75455	0.989309
415	Rubella	10.6645	0.770172
415	Vaccinia	-4.93545	0.610996
415	Vaccinia	-4.42545	0.522924
415	Vaccinia	-3.42545	0.504149
415	Vaccinia	-2.79545	0.467881
415	Vaccinia	-1.63545	0.544981
415	Vaccinia	-0.605455	0.451706
415	Vaccinia	0.504545	0.4102
415	Vaccinia	1.67455	0.464756
415	Vaccinia	2.22455	0.407704
415	Vaccinia	2.75455	0.435576
415	Vaccinia	10.6645	0.180639
415	Mumps*	-4.93545	1.18027
415	Mumps*	-4.42545	1.02674
415	Mumps*	-3.42545	1.14814
415	Mumps*	-2.79545	1.30995
415	Mumps*	-1.63545	1.14364
415	Mumps*	-0.605455	1.14659
415	Mumps*	0.504545	1.08636
415	Mumps*	1.67455	1.11143
415	Mumps*	2.22455	1.0569
415	Mumps*	2.75455	1.00668
415	Mumps*	10.6645	1.04021
415	VZV*	-2.46143	0.962985
415	VZV*	-1.95143	0.890086
415	VZV*	-0.951429	0.82969
415	VZV*	-0.321429	0.902384
415	VZV*	0.838571	0.805569
415	VZV*	1.86857	0.852968
415	VZV*	2.97857	0.816573
416	Diphtheria	-1.896	1.4612
416	Diphtheria	-1.346	1.47188
416	Diphtheria	0.284	1.45393
416	Diphtheria	1.334	1.47363
416	Diphtheria	1.624	1.43743
416	Tetanus	-1.896	2.09067
416	Tetanus	-1.346	2.06451
416	Tetanus	0.284	2.04222
416	Tetanus	1.334	2.0108
416	Tetanus	1.624	1.99665
416	Measles	-3.6825	1.35207
416	Measles	-3.1325	1.28912
416	Measles	-1.5025	1.30916
416	Measles	-0.4525	1.23165
416	Measles	-0.1625	1.26522
416	Measles	0.9075	1.24497
416	Measles	2.7175	1.28668
416	Measles	5.3075	1.22953
416	Rubella	-3.6825	0.326794
416	Rubella	-3.1325	0.326261
416	Rubella	-1.5025	0.322784
416	Rubella	-0.4525	0.288133
416	Rubella	-0.1625	0.315744
416	Rubella	0.9075	0.270926
416	Rubella	2.7175	0.237272
416	Rubella	5.3075	0.117103
416	Vaccinia	-3.6825	0.213168
416	Vaccinia	-3.1325	0.180337
416	Vaccinia	-1.5025	0.219005
416	Vaccinia	-0.4525	0.191657
416	Vaccinia	-0.1625	0.16404
416	Vaccinia	0.9075	0.187224
416	Vaccinia	2.7175	0.173033
416	Vaccinia	5.3075	0.0886023
416	Mumps*	-3.6825	0.686636
416	Mumps*	-3.1325	0.671173
416	Mumps*	-1.5025	0.717671
416	Mumps*	-0.4525	0.618048
416	Mumps*	-0.1625	0.614897
416	Mumps*	0.9075	0.662758
416	Mumps*	2.7175	0.678063
416	Mumps*	5.3075	0.582063
416	VZV*	-3.6825	0.996993
416	VZV*	-3.1325	0.948804
416	VZV*	-1.5025	0.980594
416	VZV*	-0.4525	1.03153
416	VZV*	-0.1625	1.00664
416	VZV*	0.9075	1.06172
416	VZV*	2.7175	1.2479
416	VZV*	5.3075	1.09594
417	Diphtheria	-6.92769	2.06175
417	Diphtheria	-4.81769	2.0146
417	Diphtheria	-4.27769	1.99581
417	Diphtheria	-3.27769	2.06915
417	Diphtheria	-2.01769	2.00415
417	Diphtheria	-0.977692	1.93551
417	Diphtheria	-0.467692	1.9577
417	Diphtheria	0.652308	2.00035
417	Diphtheria	1.82231	1.97516
417	Diphtheria	2.60231	1.99791
417	Diphtheria	4.38231	1.97672
417	Diphtheria	6.01231	1.98588
417	Diphtheria	7.29231	1.99756
417	Tetanus	-6.92769	2.36789
417	Tetanus	-4.81769	2.49087
417	Tetanus	-4.27769	2.43906
417	Tetanus	-3.27769	2.43181
417	Tetanus	-2.01769	2.53962
417	Tetanus	-0.977692	2.36606
417	Tetanus	-0.467692	2.41474
417	Tetanus	0.652308	2.39084
417	Tetanus	1.82231	2.34118
417	Tetanus	2.60231	2.34723
417	Tetanus	4.38231	2.26214
417	Tetanus	6.01231	2.21592
417	Tetanus	7.29231	2.19762
417	Measles	-8.21933	1.91503
417	Measles	-6.10933	1.85186
417	Measles	-5.56933	1.8035
417	Measles	-4.56933	1.82625
417	Measles	-3.30933	1.83656
417	Measles	-2.26933	1.79067
417	Measles	-1.75933	1.83063
417	Measles	-0.639333	1.84073
417	Measles	0.530667	1.84133
417	Measles	1.31067	1.90455
417	Measles	3.09067	1.91863
417	Measles	4.72067	1.91912
417	Measles	6.00067	1.99586
417	Measles	7.27067	1.95369
417	Measles	9.52067	2.04829
417	Rubella	-8.21933	1.39328
417	Rubella	-6.10933	1.39846
417	Rubella	-5.56933	1.36138
417	Rubella	-4.56933	1.39388
417	Rubella	-3.30933	1.45003
417	Rubella	-2.26933	1.33098
417	Rubella	-1.75933	1.35941
417	Rubella	-0.639333	1.36925
417	Rubella	0.530667	1.39024
417	Rubella	1.31067	1.39005
417	Rubella	3.09067	1.37002
417	Rubella	4.72067	1.37882
417	Rubella	6.00067	1.38909
417	Rubella	7.27067	1.41301
417	Rubella	9.52067	1.44029
417	Vaccinia	-8.21933	0.0561021
417	Vaccinia	-6.10933	0.0863598
417	Vaccinia	-5.56933	0.0488097
417	Vaccinia	-4.56933	0.119881
417	Vaccinia	-3.30933	0.0422231
417	Vaccinia	-2.26933	0.0577061
417	Vaccinia	-1.75933	0.004095
417	Vaccinia	-0.639333	-0.00784196
417	Vaccinia	0.530667	-0.0342291
417	Vaccinia	1.31067	0.00590268
417	Vaccinia	3.09067	-0.0196378
417	Vaccinia	4.72067	0.00182477
417	Vaccinia	6.00067	0.0013693
417	Vaccinia	7.27067	0.0532807
417	Vaccinia	9.52067	0.101096
417	Mumps*	-8.21933	1.1337
417	Mumps*	-6.10933	1.1797
417	Mumps*	-5.56933	1.13049
417	Mumps*	-4.56933	1.18498
417	Mumps*	-3.30933	1.15091
417	Mumps*	-2.26933	1.07372
417	Mumps*	-1.75933	1.08314
417	Mumps*	-0.639333	1.0498
417	Mumps*	0.530667	1.06558
417	Mumps*	1.31067	1.14922
417	Mumps*	3.09067	1.12287
417	Mumps*	4.72067	1.12905
417	Mumps*	6.00067	1.1284
417	Mumps*	7.27067	1.14937
417	Mumps*	9.52067	1.24477
417	VZV*	-8.21933	1.09223
417	VZV*	-6.10933	1.09043
417	VZV*	-5.56933	1.04044
417	VZV*	-4.56933	1.08895
417	VZV*	-3.30933	1.07943
417	VZV*	-2.26933	1.02657
417	VZV*	-1.75933	1.08102
417	VZV*	-0.639333	1.02169
417	VZV*	0.530667	1.03687
417	VZV*	1.31067	1.21764
417	VZV*	3.09067	1.10988
417	VZV*	4.72067	1.10151
417	VZV*	6.00067	1.11965
417	VZV*	7.27067	1.24259
417	VZV*	9.52067	1.24569
418	Diphtheria	-4.337	1.1038
418	Diphtheria	-3.307	1.12123
418	Diphtheria	-2.257	1.13098
418	Diphtheria	-1.127	1.02938
418	Diphtheria	-0.507	1.00173
418	Diphtheria	0.043	1.00518
418	Diphtheria	1.673	0.98945
418	Diphtheria	2.723	0.988559
418	Diphtheria	3.013	0.974051
418	Diphtheria	4.083	0.974972
418	Tetanus	-4.337	2.02879
418	Tetanus	-3.307	1.98423
418	Tetanus	-2.257	2.02278
418	Tetanus	-1.127	1.99726
418	Tetanus	-0.507	1.9858
418	Tetanus	0.043	1.90042
418	Tetanus	1.673	1.96917
418	Tetanus	2.723	2.08721
418	Tetanus	3.013	2.01551
418	Tetanus	4.083	1.97403
418	Measles	-8.74941	1.24608
418	Measles	-6.63941	1.14351
418	Measles	-6.10941	1.1233
418	Measles	-5.10941	1.11524
418	Measles	-3.83941	1.12028
418	Measles	-2.80941	1.13107
418	Measles	-1.75941	1.14264
418	Measles	-0.629412	1.03551
418	Measles	-0.00941176	1.09767
418	Measles	0.540588	1.07693
418	Measles	2.17059	1.08009
418	Measles	3.22059	1.13357
418	Measles	3.51059	1.14675
418	Measles	4.58059	1.15891
418	Measles	5.74059	1.12804
418	Measles	6.91059	1.17415
418	Measles	8.98059	1.14104
418	Rubella	-8.74941	1.1509
418	Rubella	-6.63941	1.11667
418	Rubella	-6.10941	1.05563
418	Rubella	-5.10941	1.03804
418	Rubella	-3.83941	1.02661
418	Rubella	-2.80941	0.977515
418	Rubella	-1.75941	1.05289
418	Rubella	-0.629412	1.01231
418	Rubella	-0.00941176	0.983188
418	Rubella	0.540588	1.00422
418	Rubella	2.17059	1.02025
418	Rubella	3.22059	1.18296
418	Rubella	3.51059	1.10782
418	Rubella	4.58059	1.05214
418	Rubella	5.74059	1.12505
418	Rubella	6.91059	1.09874
418	Rubella	8.98059	1.08748
418	Vaccinia	-8.74941	0.0829742
418	Vaccinia	-6.63941	0.0013693
418	Vaccinia	-6.10941	0.0152715
418	Vaccinia	-5.10941	-0.0191597
418	Vaccinia	-3.83941	-0.0963389
418	Vaccinia	-2.80941	-0.0923624
418	Vaccinia	-1.75941	-0.0298
418	Vaccinia	-0.629412	-0.16481
418	Vaccinia	-0.00941176	-0.0850726
418	Vaccinia	0.540588	-0.164143
418	Vaccinia	2.17059	-0.131386
418	Vaccinia	3.22059	-0.0397045
418	Vaccinia	3.51059	-0.0884219
418	Vaccinia	4.58059	-0.0757207
418	Vaccinia	5.74059	-0.0560371
418	Vaccinia	6.91059	-0.0244473
418	Vaccinia	8.98059	0.0103892
418	VZV*	-8.74941	0.872855
418	VZV*	-6.63941	0.844104
418	VZV*	-6.10941	0.788098
418	VZV*	-5.10941	0.761251
418	VZV*	-3.83941	0.791831
418	VZV*	-2.80941	0.819215
418	VZV*	-1.75941	0.865341
418	VZV*	-0.629412	0.783475
418	VZV*	-0.00941176	0.808886
418	VZV*	0.540588	0.796713
418	VZV*	2.17059	0.804071
418	VZV*	3.22059	0.969416
418	VZV*	3.51059	0.895533
418	VZV*	4.58059	0.876333
418	VZV*	5.74059	0.902384
418	VZV*	6.91059	0.867762
418	VZV*	8.98059	0.872448
419	Diphtheria	-2.34833	1.65667
419	Diphtheria	-1.32833	1.64424
419	Diphtheria	-0.808333	1.62818
419	Diphtheria	0.461667	1.61658
419	Diphtheria	1.48167	1.69513
419	Diphtheria	2.54167	1.66295
419	Tetanus	-2.34833	2.07613
419	Tetanus	-1.32833	2.06215
419	Tetanus	-0.808333	2.03021
419	Tetanus	0.461667	2.02278
419	Tetanus	1.48167	1.9224
419	Tetanus	2.54167	1.86668
419	Measles	-6.79143	1.0807
419	Measles	-5.77143	1.05979
419	Measles	-5.25143	1.06904
419	Measles	-3.98143	1.13082
419	Measles	-2.96143	1.07423
419	Measles	-1.90143	1.03937
419	Measles	-0.771429	1.05941
419	Measles	-0.151429	1.02759
419	Measles	0.918571	1.0383
419	Measles	2.75857	0.95458
419	Measles	4.03857	1.00634
419	Measles	4.43857	1.01334
419	Measles	6.58857	1.04387
419	Measles	8.83857	1.01532
419	Rubella	-6.79143	1.37247
419	Rubella	-5.77143	1.34519
419	Rubella	-5.25143	1.35835
419	Rubella	-3.98143	1.3585
419	Rubella	-2.96143	1.38828
419	Rubella	-1.90143	1.37348
419	Rubella	-0.771429	1.32634
419	Rubella	-0.151429	1.32348
419	Rubella	0.918571	1.40651
419	Rubella	2.75857	1.27394
419	Rubella	4.03857	1.2205
419	Rubella	4.43857	1.25181
419	Rubella	6.58857	1.26603
419	Rubella	8.83857	1.29913
419	Vaccinia	-6.79143	0.349431
419	Vaccinia	-5.77143	0.360135
419	Vaccinia	-5.25143	0.299886
419	Vaccinia	-3.98143	0.287094
419	Vaccinia	-2.96143	0.286622
419	Vaccinia	-1.90143	0.23473
419	Vaccinia	-0.771429	0.268036
419	Vaccinia	-0.151429	0.182445
419	Vaccinia	0.918571	0.183345
419	Vaccinia	2.75857	0.136887
419	Vaccinia	4.03857	0.129826
419	Vaccinia	4.43857	0.154856
419	Vaccinia	6.58857	0.143836
419	Vaccinia	8.83857	0.109348
419	Mumps*	-6.79143	0.910891
419	Mumps*	-5.77143	0.944236
419	Mumps*	-5.25143	0.905526
419	Mumps*	-3.98143	0.93852
419	Mumps*	-2.96143	0.964024
419	Mumps*	-1.90143	0.96426
419	Mumps*	-0.771429	0.988113
419	Mumps*	-0.151429	0.972666
419	Mumps*	0.918571	0.986548
419	Mumps*	2.75857	0.917768
419	Mumps*	4.03857	0.914343
419	Mumps*	4.43857	0.943
419	Mumps*	6.58857	0.962132
419	Mumps*	8.83857	0.95255
419	VZV*	-6.79143	1.24917
419	VZV*	-5.77143	1.2402
419	VZV*	-5.25143	1.18427
419	VZV*	-3.98143	1.22565
419	VZV*	-2.96143	1.19061
419	VZV*	-1.90143	1.10578
419	VZV*	-0.771429	1.10243
419	VZV*	-0.151429	1.09781
419	VZV*	0.918571	1.0743
419	VZV*	2.75857	1.06789
419	VZV*	4.03857	1.04521
419	VZV*	4.43857	1.04669
419	VZV*	6.58857	1.06356
419	VZV*	8.83857	1.00852
421	Measles	-2.46667	1.53906
421	Measles	0.103333	1.6248
421	Measles	2.36333	1.67656
421	Rubella	-2.46667	1.34839
421	Rubella	0.103333	1.39617
421	Rubella	2.36333	1.43712
421	Vaccinia	-2.46667	0.983745
421	Vaccinia	0.103333	1.02513
421	Vaccinia	2.36333	1.02062
421	Mumps*	-2.46667	0.606381
421	Mumps*	0.103333	0.600973
421	Mumps*	2.36333	0.635484
421	VZV*	-2.46667	1.07148
421	VZV*	0.103333	1.12011
421	VZV*	2.36333	1.03826
425	Diphtheria	-6.02923	1.72395
425	Diphtheria	-5.39923	1.68015
425	Diphtheria	-4.27923	1.67025
425	Diphtheria	-3.26923	1.68305
425	Diphtheria	-1.92923	1.64483
425	Diphtheria	-0.759231	1.57334
425	Diphtheria	-0.0692308	1.56182
425	Diphtheria	1.04077	1.53908
425	Diphtheria	2.10077	1.54531
425	Diphtheria	2.38077	1.5302
425	Diphtheria	3.71077	1.48144
425	Diphtheria	4.61077	1.67376
425	Diphtheria	7.89077	1.47654
425	Tetanus	-6.02923	2.74036
425	Tetanus	-5.39923	2.75041
425	Tetanus	-4.27923	2.67877
425	Tetanus	-3.26923	2.69482
425	Tetanus	-1.92923	2.63028
425	Tetanus	-0.759231	2.59939
425	Tetanus	-0.0692308	2.59005
425	Tetanus	1.04077	2.54554
425	Tetanus	2.10077	2.5361
425	Tetanus	2.38077	2.51352
425	Tetanus	3.71077	2.51824
425	Tetanus	4.61077	2.64894
425	Tetanus	7.89077	2.48055
425	Measles	-6.02923	1.72495
425	Measles	-5.39923	1.69846
425	Measles	-4.27923	1.70729
425	Measles	-3.26923	1.66547
425	Measles	-1.92923	1.64973
425	Measles	-0.759231	1.64483
425	Measles	-0.0692308	1.69942
425	Measles	1.04077	1.68293
425	Measles	2.10077	1.71044
425	Measles	2.38077	1.66093
425	Measles	3.71077	1.67017
425	Measles	4.61077	1.59912
425	Measles	7.89077	1.59854
425	Rubella	-6.02923	1.6174
425	Rubella	-5.39923	1.58146
425	Rubella	-4.27923	1.60172
425	Rubella	-3.26923	1.60277
425	Rubella	-1.92923	1.58803
425	Rubella	-0.759231	1.54261
425	Rubella	-0.0692308	1.54399
425	Rubella	1.04077	1.5291
425	Rubella	2.10077	1.53922
425	Rubella	2.38077	1.54701
425	Rubella	3.71077	1.52177
425	Rubella	4.61077	1.49746
425	Rubella	7.89077	1.49356
425	Vaccinia	-6.02923	0.689449
425	Vaccinia	-5.39923	0.650256
425	Vaccinia	-4.27923	0.67005
425	Vaccinia	-3.26923	0.637279
425	Vaccinia	-1.92923	0.627366
425	Vaccinia	-0.759231	0.653923
425	Vaccinia	-0.0692308	0.689356
425	Vaccinia	1.04077	0.725482
425	Vaccinia	2.10077	0.745732
425	Vaccinia	2.38077	0.680097
425	Vaccinia	3.71077	0.674039
425	Vaccinia	4.61077	0.598848
425	Vaccinia	7.89077	0.587534
425	Vaccinia	-6.02923	0.689449
425	Vaccinia	-5.39923	0.650256
425	Vaccinia	-4.27923	0.67005
425	Vaccinia	-3.26923	0.637279
425	Vaccinia	-1.92923	0.627366
425	Vaccinia	-0.759231	0.653923
425	Vaccinia	-0.0692308	0.689356
425	Vaccinia	1.04077	0.725482
425	Vaccinia	2.10077	0.745732
425	Vaccinia	2.38077	0.680097
425	Vaccinia	3.71077	0.674039
425	Vaccinia	4.61077	0.598848
425	Vaccinia	7.89077	0.587534
425	Mumps*	-6.02923	1.32715
425	Mumps*	-5.39923	1.29425
425	Mumps*	-4.27923	1.26975
425	Mumps*	-3.26923	1.33395
425	Mumps*	-1.92923	1.21643
425	Mumps*	-0.759231	1.22981
425	Mumps*	-0.0692308	1.29281
425	Mumps*	1.04077	1.28058
425	Mumps*	2.10077	1.26553
425	Mumps*	2.38077	1.24601
425	Mumps*	3.71077	1.25816
425	Mumps*	4.61077	1.17595
425	Mumps*	7.89077	1.14442
425	VZV*	-6.02923	1.3689
425	VZV*	-5.39923	1.36795
425	VZV*	-4.27923	1.3761
425	VZV*	-3.26923	1.38204
425	VZV*	-1.92923	1.32426
425	VZV*	-0.759231	1.40085
425	VZV*	-0.0692308	1.37469
425	VZV*	1.04077	1.3371
425	VZV*	2.10077	1.31919
425	VZV*	2.38077	1.29717
425	VZV*	3.71077	1.36329
425	VZV*	4.61077	1.34128
425	VZV*	7.89077	1.32615
427	Diphtheria	-3.52222	1.71433
427	Diphtheria	-2.50222	1.72738
427	Diphtheria	-1.98222	1.71029
427	Diphtheria	-1.35222	1.68269
427	Diphtheria	-0.202222	1.6603
427	Diphtheria	0.827778	1.6081
[truncated: 1,471 more rows]

## Sheet: Fig3,5,S3_data
id	infection	magnitude	slope
102	Diphtheria	1.95067	0.0105906
102	Tetanus	2.42473	-0.00699664
102	Rubella	1.58785	-0.00381229
102	Vaccinia	0.595434	0.013047
102	VZV*	1.36565	-0.0061158
103	Diphtheria	1.19421	-0.015033
103	Tetanus	2.415	-0.0265165
103	Measles	1.17497	0.00284579
103	Vaccinia	-0.365673	-0.000657069
103	VZV*	0.76175	-0.00341425
107	Diphtheria	1.20355	-0.0181734
107	Tetanus	2.54985	-0.0166719
107	Measles	1.2996	0.00789822
107	Rubella	0.844529	0.00256897
107	Vaccinia	-0.699925	-0.00328591
107	Mumps*	0.926415	0.00316139
107	VZV*	0.619018	-0.00114215
11	Diphtheria	1.55939	-0.0238726
11	Tetanus	2.99494	-0.0271122
11	Measles	1.68488	-0.00501824
11	Rubella	1.0805	-0.00705592
11	Vaccinia	-0.134399	-0.00274583
11	Mumps*	1.3714	-0.00475984
11	VZV*	1.15142	-0.00681851
1292	Tetanus	2.07215	-0.0273909
1437	Tetanus	2.13297	-0.0336357
2	Diphtheria	1.37958	0.00381848
2	Tetanus	2.00375	-0.0460834
2	VZV*	1.18487	-0.0203451
227	Diphtheria	1.11801	-0.0393181
227	Tetanus	2.21234	-0.034639
227	Measles	-0.304563	0.00635945
227	Rubella	-0.548585	-0.00708925
227	Mumps*	0.69386	0.00138155
227	VZV*	0.966052	-0.0310976
229	Diphtheria	1.90587	0.00487823
229	Tetanus	2.21697	-0.0177079
229	Measles	1.69013	0.000400008
229	Rubella	0.338568	-0.0192
229	Vaccinia	1.08028	-0.0160259
229	Mumps*	0.908853	0.00555236
229	VZV*	1.1936	-0.00980955
230	Diphtheria	1.96635	-0.0103612
230	Tetanus	2.4649	-0.00655839
230	Measles	1.11111	-0.000395499
230	Rubella	1.03619	-0.00760996
230	Vaccinia	0.762127	-0.00686639
230	Mumps*	0.777354	0.00484969
230	VZV*	1.13214	-0.00968747
231	Diphtheria	2.43642	-0.0150719
231	Tetanus	2.36494	-0.0258331
231	Measles	1.56905	-4.74421e-05
231	Rubella	1.42616	0.00392803
231	Vaccinia	0.387776	0.00471685
231	Mumps*	1.18709	0.00432746
231	VZV*	0.792467	0.0106583
244	Diphtheria	1.94131	-0.0530525
244	Tetanus	2.34515	-0.0196968
244	Measles	1.7275	-0.00408289
244	Rubella	1.51379	0.00978628
244	Vaccinia	0.316945	-0.0062286
244	Mumps*	0.720768	-0.00790514
244	VZV*	0.968551	-0.0121736
245	Diphtheria	0.883409	0.00339245
245	Tetanus	2.74146	-0.0330949
245	Measles	0.82703	-0.0150202
245	Vaccinia	-0.353133	-0.00517667
245	Mumps*	1.32561	0.00819299
245	VZV*	1.04826	-0.0191809
247	Tetanus	2.44266	-0.0244018
247	Measles	1.70935	0.00410059
247	Rubella	1.11672	-0.00875017
247	Vaccinia	0.596821	-0.00318766
247	Mumps*	1.26552	-0.0050746
247	VZV*	1.24386	-0.00140528
406	Diphtheria	1.00138	-0.0214285
406	Tetanus	2.0733	-0.0353454
406	Measles	0.0598134	-0.00644467
406	Rubella	0.999535	0.00568114
406	Vaccinia	0.15345	0.00433678
406	Mumps*	0.163318	0.00486081
406	VZV*	0.691626	0.00486135
408	Measles	0.991433	0.0032574
408	Rubella	0.649766	0.00721436
408	Vaccinia	0.309172	-0.00459373
408	Mumps*	1.62307	0.00394562
408	VZV*	0.356614	-0.011456
409	Diphtheria	1.99613	-0.0300208
409	Tetanus	2.14326	-0.039459
409	Measles	-0.206247	-0.00253951
409	Rubella	0.492394	-0.00462462
409	Vaccinia	-0.598553	-0.0106658
410	Rubella	0.490677	-8.57384e-05
410	Mumps*	0.661719	-0.00183603
410	VZV*	0.711545	0.00504229
411	Diphtheria	1.78999	-0.0124655
411	Tetanus	2.4416	-0.0328224
411	Measles	0.284923	-0.00246758
411	Rubella	0.391884	-0.00974167
411	Vaccinia	-0.26673	-0.0194548
411	Mumps*	1.7706	-0.00986336
411	VZV*	0.958002	-0.012047
412	Diphtheria	1.34913	-0.022777
412	Tetanus	2.13995	-0.0241712
412	Measles	1.77686	-0.00345849
412	Rubella	0.378802	-0.00497591
412	Vaccinia	-0.240741	-0.00190418
412	Mumps*	1.46754	-0.00393155
412	VZV*	1.27532	-0.0286007
413	Diphtheria	1.4346	-0.0238026
413	Tetanus	2.5596	-0.0358711
413	Measles	0.178725	-0.0141217
413	Mumps*	0.681923	0.00528171
413	VZV*	0.83121	-0.00526015
415	Measles	0.519824	-0.0130642
415	Rubella	1.02007	-0.0221524
415	Vaccinia	0.454205	-0.0216872
415	Mumps*	1.11392	-0.00935552
415	VZV*	0.865689	-0.0157527
416	Diphtheria	1.45948	-0.0125432
416	Tetanus	2.04136	-0.0268516
416	Measles	1.27558	-0.00790657
416	Rubella	0.276766	-0.0177022
416	Vaccinia	0.177053	-0.00968031
416	Mumps*	0.654395	-0.00735994
416	VZV*	1.04587	0.0151696
417	Diphtheria	1.99757	-0.00453831
417	Tetanus	2.36976	-0.0189063
417	Measles	1.88457	0.0102849
417	Rubella	1.38836	0.00147741
417	Vaccinia	0.0348776	-0.00186339
417	Mumps*	1.13182	0.00209522
417	VZV*	1.10639	0.0085043
418	Diphtheria	1.03262	-0.018232
418	Tetanus	1.99682	-0.00565208
418	Measles	1.12906	-0.0010611
418	Rubella	1.06415	0.00137079
418	Vaccinia	-0.0561013	-0.00355472
418	VZV*	0.842412	0.00463311
419	Diphtheria	1.65022	-0.00645614
419	Tetanus	1.9974	-0.0346047
419	Measles	1.04382	-0.00539567
419	Rubella	1.32562	-0.00794795
419	Vaccinia	0.223326	-0.0159211
419	Mumps*	0.947505	0.000930369
419	VZV*	1.12143	-0.0149476
421	Measles	1.61199	0.0121347
421	Rubella	1.39284	0.00685315
421	Vaccinia	1.00706	0.00227986
421	Mumps*	0.617243	0.00445241
421	VZV*	1.07724	-0.00351954
425	Diphtheria	1.59889	-0.0153182
425	Tetanus	2.6096	-0.0188123
425	Measles	1.66979	-0.00599831
425	Rubella	1.5539	-0.00840818
425	Vaccinia	0.663666	-0.00255177
425	Mumps*	1.25649	-0.00902367
425	VZV*	1.35204	-0.00388762
427	Diphtheria	1.64479	-0.0228312
427	Tetanus	2.44577	-0.0146048
427	Measles	0.948561	0.0055059
427	Rubella	1.02446	0.00119113
427	Mumps*	1.25348	-0.00215969
427	VZV*	0.871154	-0.00752151
428	Diphtheria	1.75869	-0.0074102
428	Tetanus	1.99464	-0.0183736
428	Measles	1.58338	0.0129518
428	Rubella	1.13275	0.000560178
428	Vaccinia	0.660627	0.000645055
428	Mumps*	0.963895	0.00251717
428	VZV*	1.05179	0.00561608
430	Diphtheria	2.03092	-0.022334
430	Tetanus	2.35764	-0.0263284
430	Measles	0.542823	0.002698
430	Mumps*	1.37425	-0.00513456
430	VZV*	1.26184	0.00430017
432	Measles	1.53122	0.00323108
432	Rubella	1.67658	-0.0247002
432	Vaccinia	-0.337261	0.000272567
432	Mumps*	1.05891	0.00761262
432	VZV*	1.10807	-0.00993358
434	Diphtheria	1.77229	-0.0193151
434	Tetanus	2.79205	-0.0340919
434	Measles	0.715256	-0.0086839
434	Rubella	1.15241	-0.0168969
434	Vaccinia	-0.0554286	-0.0134063
434	Mumps*	1.27148	-0.00631161
434	VZV*	0.85519	0.00583621
435	Diphtheria	1.25186	-0.0113359
435	Tetanus	2.23238	-0.0237728
435	Measles	0.70896	-0.00470803
435	Rubella	1.03651	-0.00521094
435	Vaccinia	0.989692	0.00250341
435	Mumps*	0.961841	-0.00411136
435	VZV*	1.16421	-0.00891466
436	Diphtheria	1.6983	-0.0405116
436	Tetanus	2.20393	-0.0487461
436	Measles	0.0743025	0.0119051
436	Rubella	0.147883	0.0185866
436	Vaccinia	-0.507804	-0.00742138
436	Mumps*	0.0342953	-0.00949027
437	Diphtheria	1.03104	-0.0233703
437	Tetanus	2.12452	-0.0291496
437	Measles	1.55412	0.0183568
437	Rubella	1.12947	0.015365
437	Vaccinia	1.02005	0.0195099
437	Mumps*	1.3926	0.0181006
437	VZV*	1.42327	0.0101152
440	Diphtheria	0.900538	-0.0202496
440	Tetanus	1.97955	-0.0262927
440	Measles	1.56535	0.00572263
440	Rubella	1.64004	-0.0096677
440	Vaccinia	0.562266	-0.000455948
440	Mumps*	1.36505	-0.00171519
440	VZV*	1.66114	0.000756908
464	Diphtheria	1.24293	-0.0145671
464	Tetanus	1.84912	-0.0248832
464	Measles	1.02356	0.00886561
464	Rubella	0.812378	0.00175193
464	Vaccinia	0.107904	-0.00500336
464	Mumps*	1.5507	-0.00154552
464	VZV*	0.730487	-0.00547827
465	Tetanus	1.81089	-0.0337314
465	Measles	1.37456	0.00134976
465	Rubella	0.319417	-0.0128103
465	Vaccinia	0.342744	-0.0121359
465	Mumps*	1.0975	-0.00700561
465	VZV*	0.891002	-0.0103872
508	Diphtheria	1.20531	-0.0131709
508	Tetanus	2.06361	-0.0148478
508	Measles	1.01823	-0.0100979
508	Rubella	1.35834	-0.0105141
508	Vaccinia	-0.165776	-0.0095926
508	Mumps*	0.627139	-0.0142171
508	VZV*	0.701441	-0.0204619
509	Diphtheria	2.06744	-0.0163464
509	Tetanus	2.46118	-0.0266178
509	Measles	1.16844	0.00115094
509	Rubella	1.66696	0.00536613
509	Vaccinia	-0.35907	-0.00816969
509	Mumps*	1.25679	0.00452913
509	VZV*	0.624417	-0.0114336
514	Diphtheria	1.07366	0.00685298
514	Tetanus	2.65286	-0.0337902
514	Measles	0.894958	-0.00435603
514	Rubella	1.40482	-0.000686551
514	Vaccinia	0.479453	-0.0064384
514	Mumps*	1.12811	-0.00648812
514	VZV*	1.35828	-0.0111283
524	Diphtheria	1.49905	-0.00387447
524	Tetanus	2.58755	-0.0281685
524	Measles	1.7296	0.00181492
524	Rubella	0.443315	0.00707396
524	Vaccinia	1.07506	-0.00317621
524	Mumps*	1.20409	-0.00610191
524	VZV*	1.2577	-0.000727049
553	Diphtheria	2.00241	-0.0261992
553	Tetanus	2.49725	-0.0376771
553	Measles	1.97862	0.00135987
553	Rubella	1.96336	0.0114441
553	Vaccinia	0.80693	0.00229247
553	Mumps*	1.32631	0.0189899
553	VZV*	1.01116	0.00569034
554	Diphtheria	1.39765	0.00609828
554	Tetanus	2.2644	-0.0429955
554	Measles	1.58062	-0.00697472
554	Rubella	0.767716	-0.00460925
554	Vaccinia	-0.178553	0.00303076
554	Mumps*	0.39635	-0.00547065
554	VZV*	0.637314	-0.0173039
6	Diphtheria	1.42139	-0.00809671
6	Tetanus	1.90839	-0.0266691
6	Measles	1.52021	-0.0089378
6	Rubella	1.10957	0.00229469
6	Vaccinia	0.397644	-0.00202939
6	Mumps*	0.588217	-0.0114637
6	VZV*	0.840005	-0.00423176
98	Measles	1.21226	-0.000425574
98	Rubella	1.23949	-0.00622064
98	Vaccinia	0.378648	-0.0163542
98	Mumps*	1.21309	0.00954423
98	VZV*	1.36906	-0.00815189

## Sheet: Fig4_data
time	Infection	frac.immune
0	Diphtheria	1
1	Diphtheria	1
2	Diphtheria	1
3	Diphtheria	1
4	Diphtheria	1
5	Diphtheria	1
6	Diphtheria	1
7	Diphtheria	1
8	Diphtheria	1
9	Diphtheria	1
10	Diphtheria	1
11	Diphtheria	1
12	Diphtheria	1
13	Diphtheria	1
14	Diphtheria	1
15	Diphtheria	1
16	Diphtheria	1
17	Diphtheria	1
18	Diphtheria	1
19	Diphtheria	1
20	Diphtheria	1
21	Diphtheria	1
22	Diphtheria	1
23	Diphtheria	1
24	Diphtheria	1
25	Diphtheria	1
26	Diphtheria	1
27	Diphtheria	1
28	Diphtheria	1
29	Diphtheria	0.972973
30	Diphtheria	0.972973
31	Diphtheria	0.972973
32	Diphtheria	0.972973
33	Diphtheria	0.972973
34	Diphtheria	0.972973
35	Diphtheria	0.972973
36	Diphtheria	0.972973
37	Diphtheria	0.945946
38	Diphtheria	0.945946
39	Diphtheria	0.945946
40	Diphtheria	0.945946
41	Diphtheria	0.945946
42	Diphtheria	0.918919
43	Diphtheria	0.918919
44	Diphtheria	0.918919
45	Diphtheria	0.864865
46	Diphtheria	0.864865
47	Diphtheria	0.837838
48	Diphtheria	0.837838
49	Diphtheria	0.837838
50	Diphtheria	0.837838
51	Diphtheria	0.837838
52	Diphtheria	0.837838
53	Diphtheria	0.837838
54	Diphtheria	0.837838
55	Diphtheria	0.837838
56	Diphtheria	0.837838
57	Diphtheria	0.810811
58	Diphtheria	0.810811
59	Diphtheria	0.810811
60	Diphtheria	0.783784
61	Diphtheria	0.756757
62	Diphtheria	0.756757
63	Diphtheria	0.756757
64	Diphtheria	0.756757
65	Diphtheria	0.756757
66	Diphtheria	0.72973
67	Diphtheria	0.675676
68	Diphtheria	0.675676
69	Diphtheria	0.675676
70	Diphtheria	0.675676
71	Diphtheria	0.675676
72	Diphtheria	0.675676
73	Diphtheria	0.648649
74	Diphtheria	0.648649
75	Diphtheria	0.648649
76	Diphtheria	0.648649
77	Diphtheria	0.621622
78	Diphtheria	0.621622
79	Diphtheria	0.621622
80	Diphtheria	0.594595
81	Diphtheria	0.594595
82	Diphtheria	0.594595
83	Diphtheria	0.594595
84	Diphtheria	0.594595
85	Diphtheria	0.594595
86	Diphtheria	0.567568
87	Diphtheria	0.567568
88	Diphtheria	0.567568
89	Diphtheria	0.567568
90	Diphtheria	0.567568
91	Diphtheria	0.540541
92	Diphtheria	0.486486
93	Diphtheria	0.486486
94	Diphtheria	0.486486
95	Diphtheria	0.486486
96	Diphtheria	0.486486
97	Diphtheria	0.486486
98	Diphtheria	0.486486
99	Diphtheria	0.486486
100	Diphtheria	0.486486
101	Diphtheria	0.486486
102	Diphtheria	0.486486
103	Diphtheria	0.486486
104	Diphtheria	0.486486
105	Diphtheria	0.459459
106	Diphtheria	0.459459
107	Diphtheria	0.459459
108	Diphtheria	0.459459
109	Diphtheria	0.459459
110	Diphtheria	0.459459
111	Diphtheria	0.432432
112	Diphtheria	0.432432
113	Diphtheria	0.432432
114	Diphtheria	0.432432
115	Diphtheria	0.432432
116	Diphtheria	0.432432
117	Diphtheria	0.405405
118	Diphtheria	0.405405
119	Diphtheria	0.405405
120	Diphtheria	0.405405
121	Diphtheria	0.405405
122	Diphtheria	0.405405
123	Diphtheria	0.405405
124	Diphtheria	0.405405
125	Diphtheria	0.405405
126	Diphtheria	0.405405
127	Diphtheria	0.378378
128	Diphtheria	0.378378
129	Diphtheria	0.378378
130	Diphtheria	0.378378
131	Diphtheria	0.378378
132	Diphtheria	0.378378
133	Diphtheria	0.378378
134	Diphtheria	0.378378
135	Diphtheria	0.378378
136	Diphtheria	0.378378
137	Diphtheria	0.378378
138	Diphtheria	0.378378
139	Diphtheria	0.378378
140	Diphtheria	0.378378
141	Diphtheria	0.378378
142	Diphtheria	0.378378
143	Diphtheria	0.378378
144	Diphtheria	0.351351
145	Diphtheria	0.351351
146	Diphtheria	0.351351
147	Diphtheria	0.351351
148	Diphtheria	0.351351
149	Diphtheria	0.351351
150	Diphtheria	0.351351
151	Diphtheria	0.351351
152	Diphtheria	0.351351
153	Diphtheria	0.351351
154	Diphtheria	0.351351
155	Diphtheria	0.351351
156	Diphtheria	0.351351
157	Diphtheria	0.351351
158	Diphtheria	0.351351
159	Diphtheria	0.351351
160	Diphtheria	0.351351
161	Diphtheria	0.351351
162	Diphtheria	0.324324
163	Diphtheria	0.324324
164	Diphtheria	0.324324
165	Diphtheria	0.324324
166	Diphtheria	0.324324
167	Diphtheria	0.324324
168	Diphtheria	0.324324
169	Diphtheria	0.324324
170	Diphtheria	0.324324
171	Diphtheria	0.324324
172	Diphtheria	0.324324
173	Diphtheria	0.324324
174	Diphtheria	0.324324
175	Diphtheria	0.324324
176	Diphtheria	0.297297
177	Diphtheria	0.297297
178	Diphtheria	0.297297
179	Diphtheria	0.297297
180	Diphtheria	0.297297
181	Diphtheria	0.297297
182	Diphtheria	0.297297
183	Diphtheria	0.297297
184	Diphtheria	0.297297
185	Diphtheria	0.297297
186	Diphtheria	0.297297
187	Diphtheria	0.297297
188	Diphtheria	0.297297
189	Diphtheria	0.297297
190	Diphtheria	0.27027
191	Diphtheria	0.27027
192	Diphtheria	0.27027
193	Diphtheria	0.27027
194	Diphtheria	0.27027
195	Diphtheria	0.27027
196	Diphtheria	0.27027
197	Diphtheria	0.27027
198	Diphtheria	0.27027
199	Diphtheria	0.27027
200	Diphtheria	0.27027
201	Diphtheria	0.27027
202	Diphtheria	0.27027
203	Diphtheria	0.27027
204	Diphtheria	0.27027
205	Diphtheria	0.27027
206	Diphtheria	0.27027
207	Diphtheria	0.27027
208	Diphtheria	0.27027
209	Diphtheria	0.27027
210	Diphtheria	0.27027
211	Diphtheria	0.27027
212	Diphtheria	0.27027
213	Diphtheria	0.27027
214	Diphtheria	0.27027
215	Diphtheria	0.27027
216	Diphtheria	0.27027
217	Diphtheria	0.27027
218	Diphtheria	0.27027
219	Diphtheria	0.27027
220	Diphtheria	0.27027
221	Diphtheria	0.27027
222	Diphtheria	0.27027
223	Diphtheria	0.27027
224	Diphtheria	0.27027
225	Diphtheria	0.27027
226	Diphtheria	0.27027
227	Diphtheria	0.27027
228	Diphtheria	0.27027
229	Diphtheria	0.27027
230	Diphtheria	0.27027
231	Diphtheria	0.27027
232	Diphtheria	0.27027
233	Diphtheria	0.27027
234	Diphtheria	0.27027
235	Diphtheria	0.27027
236	Diphtheria	0.27027
237	Diphtheria	0.27027
238	Diphtheria	0.243243
239	Diphtheria	0.243243
240	Diphtheria	0.243243
241	Diphtheria	0.243243
242	Diphtheria	0.243243
243	Diphtheria	0.243243
244	Diphtheria	0.243243
245	Diphtheria	0.243243
246	Diphtheria	0.243243
247	Diphtheria	0.243243
248	Diphtheria	0.243243
249	Diphtheria	0.243243
250	Diphtheria	0.243243
251	Diphtheria	0.243243
252	Diphtheria	0.243243
253	Diphtheria	0.243243
254	Diphtheria	0.243243
255	Diphtheria	0.243243
256	Diphtheria	0.216216
257	Diphtheria	0.216216
258	Diphtheria	0.216216
259	Diphtheria	0.216216
260	Diphtheria	0.216216
261	Diphtheria	0.216216
262	Diphtheria	0.216216
263	Diphtheria	0.216216
264	Diphtheria	0.216216
265	Diphtheria	0.216216
266	Diphtheria	0.216216
267	Diphtheria	0.216216
268	Diphtheria	0.216216
269	Diphtheria	0.216216
270	Diphtheria	0.216216
271	Diphtheria	0.216216
272	Diphtheria	0.216216
273	Diphtheria	0.216216
274	Diphtheria	0.216216
275	Diphtheria	0.216216
276	Diphtheria	0.216216
277	Diphtheria	0.216216
278	Diphtheria	0.216216
279	Diphtheria	0.216216
280	Diphtheria	0.216216
281	Diphtheria	0.216216
282	Diphtheria	0.216216
283	Diphtheria	0.216216
284	Diphtheria	0.216216
285	Diphtheria	0.216216
286	Diphtheria	0.216216
287	Diphtheria	0.216216
288	Diphtheria	0.216216
289	Diphtheria	0.216216
290	Diphtheria	0.216216
291	Diphtheria	0.216216
292	Diphtheria	0.216216
293	Diphtheria	0.216216
294	Diphtheria	0.216216
295	Diphtheria	0.216216
296	Diphtheria	0.216216
297	Diphtheria	0.216216
298	Diphtheria	0.216216
299	Diphtheria	0.216216
300	Diphtheria	0.216216
301	Diphtheria	0.216216
302	Diphtheria	0.216216
303	Diphtheria	0.216216
304	Diphtheria	0.216216
305	Diphtheria	0.216216
306	Diphtheria	0.216216
307	Diphtheria	0.216216
308	Diphtheria	0.216216
309	Diphtheria	0.216216
310	Diphtheria	0.216216
311	Diphtheria	0.216216
312	Diphtheria	0.216216
313	Diphtheria	0.216216
314	Diphtheria	0.216216
315	Diphtheria	0.216216
316	Diphtheria	0.216216
317	Diphtheria	0.216216
318	Diphtheria	0.216216
319	Diphtheria	0.216216
320	Diphtheria	0.216216
321	Diphtheria	0.216216
322	Diphtheria	0.216216
323	Diphtheria	0.216216
324	Diphtheria	0.216216
325	Diphtheria	0.216216
326	Diphtheria	0.216216
327	Diphtheria	0.216216
328	Diphtheria	0.216216
329	Diphtheria	0.216216
330	Diphtheria	0.216216
331	Diphtheria	0.216216
332	Diphtheria	0.216216
333	Diphtheria	0.216216
334	Diphtheria	0.216216
335	Diphtheria	0.216216
336	Diphtheria	0.216216
337	Diphtheria	0.216216
338	Diphtheria	0.216216
339	Diphtheria	0.216216
340	Diphtheria	0.216216
341	Diphtheria	0.216216
342	Diphtheria	0.216216
343	Diphtheria	0.216216
344	Diphtheria	0.216216
345	Diphtheria	0.216216
346	Diphtheria	0.216216
347	Diphtheria	0.216216
348	Diphtheria	0.216216
349	Diphtheria	0.216216
350	Diphtheria	0.216216
351	Diphtheria	0.216216
352	Diphtheria	0.216216
353	Diphtheria	0.216216
354	Diphtheria	0.216216
355	Diphtheria	0.216216
356	Diphtheria	0.216216
357	Diphtheria	0.216216
358	Diphtheria	0.216216
359	Diphtheria	0.216216
360	Diphtheria	0.216216
361	Diphtheria	0.216216
362	Diphtheria	0.216216
363	Diphtheria	0.216216
364	Diphtheria	0.216216
365	Diphtheria	0.216216
366	Diphtheria	0.216216
367	Diphtheria	0.216216
368	Diphtheria	0.216216
369	Diphtheria	0.216216
370	Diphtheria	0.216216
371	Diphtheria	0.216216
372	Diphtheria	0.216216
373	Diphtheria	0.216216
374	Diphtheria	0.216216
375	Diphtheria	0.216216
376	Diphtheria	0.216216
377	Diphtheria	0.216216
378	Diphtheria	0.216216
379	Diphtheria	0.216216
380	Diphtheria	0.216216
381	Diphtheria	0.216216
382	Diphtheria	0.216216
383	Diphtheria	0.216216
384	Diphtheria	0.216216
385	Diphtheria	0.216216
386	Diphtheria	0.216216
387	Diphtheria	0.189189
388	Diphtheria	0.189189
389	Diphtheria	0.189189
390	Diphtheria	0.189189
391	Diphtheria	0.189189
392	Diphtheria	0.189189
393	Diphtheria	0.189189
394	Diphtheria	0.189189
395	Diphtheria	0.189189
396	Diphtheria	0.189189
397	Diphtheria	0.189189
398	Diphtheria	0.189189
399	Diphtheria	0.189189
400	Diphtheria	0.189189
401	Diphtheria	0.189189
402	Diphtheria	0.189189
403	Diphtheria	0.189189
404	Diphtheria	0.189189
405	Diphtheria	0.189189
406	Diphtheria	0.189189
407	Diphtheria	0.189189
408	Diphtheria	0.189189
409	Diphtheria	0.189189
410	Diphtheria	0.189189
411	Diphtheria	0.189189
412	Diphtheria	0.189189
413	Diphtheria	0.189189
414	Diphtheria	0.189189
415	Diphtheria	0.189189
416	Diphtheria	0.189189
417	Diphtheria	0.189189
418	Diphtheria	0.189189
419	Diphtheria	0.189189
420	Diphtheria	0.189189
421	Diphtheria	0.189189
422	Diphtheria	0.189189
423	Diphtheria	0.189189
424	Diphtheria	0.189189
425	Diphtheria	0.189189
426	Diphtheria	0.189189
427	Diphtheria	0.189189
428	Diphtheria	0.189189
429	Diphtheria	0.189189
430	Diphtheria	0.189189
431	Diphtheria	0.189189
432	Diphtheria	0.189189
433	Diphtheria	0.189189
434	Diphtheria	0.189189
435	Diphtheria	0.189189
436	Diphtheria	0.189189
437	Diphtheria	0.189189
438	Diphtheria	0.189189
439	Diphtheria	0.189189
440	Diphtheria	0.189189
441	Diphtheria	0.162162
442	Diphtheria	0.162162
443	Diphtheria	0.162162
444	Diphtheria	0.162162
445	Diphtheria	0.162162
446	Diphtheria	0.162162
447	Diphtheria	0.162162
448	Diphtheria	0.162162
449	Diphtheria	0.162162
450	Diphtheria	0.162162
451	Diphtheria	0.162162
452	Diphtheria	0.162162
453	Diphtheria	0.162162
454	Diphtheria	0.162162
455	Diphtheria	0.162162
456	Diphtheria	0.162162
457	Diphtheria	0.162162
458	Diphtheria	0.162162
459	Diphtheria	0.162162
460	Diphtheria	0.162162
461	Diphtheria	0.162162
462	Diphtheria	0.162162
463	Diphtheria	0.162162
464	Diphtheria	0.162162
465	Diphtheria	0.162162
466	Diphtheria	0.162162
467	Diphtheria	0.162162
468	Diphtheria	0.162162
469	Diphtheria	0.162162
470	Diphtheria	0.162162
471	Diphtheria	0.162162
472	Diphtheria	0.162162
473	Diphtheria	0.162162
474	Diphtheria	0.162162
475	Diphtheria	0.162162
476	Diphtheria	0.162162
477	Diphtheria	0.162162
478	Diphtheria	0.162162
479	Diphtheria	0.162162
480	Diphtheria	0.162162
481	Diphtheria	0.162162
482	Diphtheria	0.162162
483	Diphtheria	0.162162
484	Diphtheria	0.162162
485	Diphtheria	0.162162
486	Diphtheria	0.162162
487	Diphtheria	0.162162
488	Diphtheria	0.162162
489	Diphtheria	0.162162
490	Diphtheria	0.162162
491	Diphtheria	0.162162
492	Diphtheria	0.162162
493	Diphtheria	0.162162
494	Diphtheria	0.162162
495	Diphtheria	0.162162
496	Diphtheria	0.162162
497	Diphtheria	0.162162
498	Diphtheria	0.162162
499	Diphtheria	0.162162
500	Diphtheria	0.162162
501	Diphtheria	0.162162
502	Diphtheria	0.162162
503	Diphtheria	0.162162
504	Diphtheria	0.162162
505	Diphtheria	0.162162
506	Diphtheria	0.162162
507	Diphtheria	0.162162
508	Diphtheria	0.162162
509	Diphtheria	0.162162
510	Diphtheria	0.162162
511	Diphtheria	0.162162
512	Diphtheria	0.162162
513	Diphtheria	0.162162
514	Diphtheria	0.162162
515	Diphtheria	0.162162
516	Diphtheria	0.162162
517	Diphtheria	0.162162
518	Diphtheria	0.162162
519	Diphtheria	0.162162
520	Diphtheria	0.162162
521	Diphtheria	0.162162
522	Diphtheria	0.162162
523	Diphtheria	0.162162
524	Diphtheria	0.162162
525	Diphtheria	0.162162
526	Diphtheria	0.162162
527	Diphtheria	0.162162
528	Diphtheria	0.162162
529	Diphtheria	0.162162
530	Diphtheria	0.162162
531	Diphtheria	0.162162
532	Diphtheria	0.162162
533	Diphtheria	0.162162
534	Diphtheria	0.162162
535	Diphtheria	0.162162
536	Diphtheria	0.162162
537	Diphtheria	0.162162
538	Diphtheria	0.162162
539	Diphtheria	0.162162
540	Diphtheria	0.162162
541	Diphtheria	0.162162
542	Diphtheria	0.162162
543	Diphtheria	0.162162
544	Diphtheria	0.162162
545	Diphtheria	0.162162
546	Diphtheria	0.162162
547	Diphtheria	0.162162
548	Diphtheria	0.162162
549	Diphtheria	0.162162
550	Diphtheria	0.162162
551	Diphtheria	0.162162
552	Diphtheria	0.162162
553	Diphtheria	0.162162
554	Diphtheria	0.162162
555	Diphtheria	0.162162
556	Diphtheria	0.162162
557	Diphtheria	0.162162
558	Diphtheria	0.162162
559	Diphtheria	0.162162
560	Diphtheria	0.162162
561	Diphtheria	0.162162
562	Diphtheria	0.162162
563	Diphtheria	0.162162
564	Diphtheria	0.162162
565	Diphtheria	0.162162
566	Diphtheria	0.162162
567	Diphtheria	0.162162
568	Diphtheria	0.162162
569	Diphtheria	0.162162
570	Diphtheria	0.162162
571	Diphtheria	0.162162
572	Diphtheria	0.162162
573	Diphtheria	0.162162
574	Diphtheria	0.162162
575	Diphtheria	0.162162
576	Diphtheria	0.162162
577	Diphtheria	0.162162
578	Diphtheria	0.162162
579	Diphtheria	0.162162
580	Diphtheria	0.162162
581	Diphtheria	0.162162
582	Diphtheria	0.162162
583	Diphtheria	0.162162
584	Diphtheria	0.162162
585	Diphtheria	0.162162
586	Diphtheria	0.162162
587	Diphtheria	0.162162
588	Diphtheria	0.162162
589	Diphtheria	0.162162
590	Diphtheria	0.162162
591	Diphtheria	0.162162
592	Diphtheria	0.162162
593	Diphtheria	0.162162
594	Diphtheria	0.162162
595	Diphtheria	0.162162
596	Diphtheria	0.162162
597	Diphtheria	0.162162
598	Diphtheria	0.162162
599	Diphtheria	0.162162
600	Diphtheria	0.162162
601	Diphtheria	0.162162
602	Diphtheria	0.162162
603	Diphtheria	0.162162
604	Diphtheria	0.162162
605	Diphtheria	0.162162
606	Diphtheria	0.162162
607	Diphtheria	0.162162
608	Diphtheria	0.162162
609	Diphtheria	0.162162
610	Diphtheria	0.162162
611	Diphtheria	0.162162
612	Diphtheria	0.162162
613	Diphtheria	0.162162
614	Diphtheria	0.162162
615	Diphtheria	0.162162
616	Diphtheria	0.162162
617	Diphtheria	0.162162
618	Diphtheria	0.162162
619	Diphtheria	0.162162
620	Diphtheria	0.162162
621	Diphtheria	0.162162
622	Diphtheria	0.162162
623	Diphtheria	0.162162
624	Diphtheria	0.162162
625	Diphtheria	0.162162
626	Diphtheria	0.162162
627	Diphtheria	0.162162
628	Diphtheria	0.162162
629	Diphtheria	0.162162
630	Diphtheria	0.162162
631	Diphtheria	0.162162
632	Diphtheria	0.162162
633	Diphtheria	0.162162
634	Diphtheria	0.162162
635	Diphtheria	0.162162
636	Diphtheria	0.162162
637	Diphtheria	0.162162
638	Diphtheria	0.162162
639	Diphtheria	0.162162
640	Diphtheria	0.162162
641	Diphtheria	0.162162
642	Diphtheria	0.162162
643	Diphtheria	0.162162
644	Diphtheria	0.162162
645	Diphtheria	0.162162
646	Diphtheria	0.162162
647	Diphtheria	0.162162
648	Diphtheria	0.162162
649	Diphtheria	0.162162
650	Diphtheria	0.162162
651	Diphtheria	0.162162
652	Diphtheria	0.162162
653	Diphtheria	0.162162
654	Diphtheria	0.162162
655	Diphtheria	0.162162
656	Diphtheria	0.162162
657	Diphtheria	0.162162
658	Diphtheria	0.162162
659	Diphtheria	0.162162
660	Diphtheria	0.162162
661	Diphtheria	0.162162
662	Diphtheria	0.162162
663	Diphtheria	0.162162
664	Diphtheria	0.162162
665	Diphtheria	0.162162
666	Diphtheria	0.162162
667	Diphtheria	0.162162
668	Diphtheria	0.162162
669	Diphtheria	0.162162
670	Diphtheria	0.162162
671	Diphtheria	0.162162
672	Diphtheria	0.162162
673	Diphtheria	0.162162
674	Diphtheria	0.162162
675	Diphtheria	0.162162
676	Diphtheria	0.162162
677	Diphtheria	0.162162
678	Diphtheria	0.162162
679	Diphtheria	0.162162
680	Diphtheria	0.162162
681	Diphtheria	0.162162
682	Diphtheria	0.162162
683	Diphtheria	0.162162
684	Diphtheria	0.162162
685	Diphtheria	0.162162
686	Diphtheria	0.162162
687	Diphtheria	0.162162
688	Diphtheria	0.162162
689	Diphtheria	0.162162
690	Diphtheria	0.162162
691	Diphtheria	0.162162
692	Diphtheria	0.162162
693	Diphtheria	0.162162
694	Diphtheria	0.162162
695	Diphtheria	0.162162
696	Diphtheria	0.162162
697	Diphtheria	0.162162
698	Diphtheria	0.162162
699	Diphtheria	0.162162
700	Diphtheria	0.162162
701	Diphtheria	0.162162
702	Diphtheria	0.162162
703	Diphtheria	0.162162
704	Diphtheria	0.162162
705	Diphtheria	0.162162
706	Diphtheria	0.162162
707	Diphtheria	0.162162
708	Diphtheria	0.162162
709	Diphtheria	0.162162
710	Diphtheria	0.162162
711	Diphtheria	0.162162
712	Diphtheria	0.162162
713	Diphtheria	0.162162
714	Diphtheria	0.162162
715	Diphtheria	0.162162
716	Diphtheria	0.162162
717	Diphtheria	0.162162
718	Diphtheria	0.162162
719	Diphtheria	0.162162
720	Diphtheria	0.162162
721	Diphtheria	0.162162
722	Diphtheria	0.162162
723	Diphtheria	0.162162
724	Diphtheria	0.162162
725	Diphtheria	0.162162
726	Diphtheria	0.162162
727	Diphtheria	0.162162
728	Diphtheria	0.162162
729	Diphtheria	0.162162
730	Diphtheria	0.162162
731	Diphtheria	0.162162
732	Diphtheria	0.162162
733	Diphtheria	0.162162
734	Diphtheria	0.162162
735	Diphtheria	0.162162
736	Diphtheria	0.162162
737	Diphtheria	0.162162
738	Diphtheria	0.162162
739	Diphtheria	0.162162
740	Diphtheria	0.162162
741	Diphtheria	0.162162
742	Diphtheria	0.162162
743	Diphtheria	0.162162
744	Diphtheria	0.162162
745	Diphtheria	0.162162
746	Diphtheria	0.162162
747	Diphtheria	0.162162
748	Diphtheria	0.162162
749	Diphtheria	0.162162
750	Diphtheria	0.162162
751	Diphtheria	0.162162
752	Diphtheria	0.162162
753	Diphtheria	0.162162
754	Diphtheria	0.162162
755	Diphtheria	0.162162
756	Diphtheria	0.162162
757	Diphtheria	0.162162
758	Diphtheria	0.162162
759	Diphtheria	0.162162
760	Diphtheria	0.162162
761	Diphtheria	0.162162
762	Diphtheria	0.162162
763	Diphtheria	0.162162
764	Diphtheria	0.162162
765	Diphtheria	0.162162
766	Diphtheria	0.162162
767	Diphtheria	0.162162
768	Diphtheria	0.162162
769	Diphtheria	0.162162
770	Diphtheria	0.162162
771	Diphtheria	0.162162
772	Diphtheria	0.162162
773	Diphtheria	0.162162
774	Diphtheria	0.162162
775	Diphtheria	0.162162
776	Diphtheria	0.162162
777	Diphtheria	0.162162
778	Diphtheria	0.162162
779	Diphtheria	0.162162
780	Diphtheria	0.162162
781	Diphtheria	0.162162
782	Diphtheria	0.162162
783	Diphtheria	0.162162
784	Diphtheria	0.162162
785	Diphtheria	0.162162
786	Diphtheria	0.162162
787	Diphtheria	0.162162
788	Diphtheria	0.162162
789	Diphtheria	0.162162
790	Diphtheria	0.162162
791	Diphtheria	0.162162
792	Diphtheria	0.162162
793	Diphtheria	0.162162
794	Diphtheria	0.162162
795	Diphtheria	0.162162
796	Diphtheria	0.162162
797	Diphtheria	0.162162
798	Diphtheria	0.162162
799	Diphtheria	0.162162
800	Diphtheria	0.162162
801	Diphtheria	0.162162
802	Diphtheria	0.162162
803	Diphtheria	0.162162
804	Diphtheria	0.162162
805	Diphtheria	0.162162
806	Diphtheria	0.162162
807	Diphtheria	0.162162
808	Diphtheria	0.162162
809	Diphtheria	0.162162
810	Diphtheria	0.162162
811	Diphtheria	0.162162
812	Diphtheria	0.162162
813	Diphtheria	0.162162
814	Diphtheria	0.162162
815	Diphtheria	0.162162
816	Diphtheria	0.162162
817	Diphtheria	0.162162
818	Diphtheria	0.162162
819	Diphtheria	0.162162
820	Diphtheria	0.162162
821	Diphtheria	0.162162
822	Diphtheria	0.162162
823	Diphtheria	0.162162
824	Diphtheria	0.162162
825	Diphtheria	0.162162
826	Diphtheria	0.162162
827	Diphtheria	0.162162
828	Diphtheria	0.162162
829	Diphtheria	0.162162
830	Diphtheria	0.162162
831	Diphtheria	0.162162
832	Diphtheria	0.162162
833	Diphtheria	0.162162
834	Diphtheria	0.162162
835	Diphtheria	0.162162
836	Diphtheria	0.162162
837	Diphtheria	0.162162
838	Diphtheria	0.162162
839	Diphtheria	0.162162
840	Diphtheria	0.162162
841	Diphtheria	0.162162
842	Diphtheria	0.162162
843	Diphtheria	0.162162
844	Diphtheria	0.162162
845	Diphtheria	0.162162
846	Diphtheria	0.162162
847	Diphtheria	0.162162
848	Diphtheria	0.162162
849	Diphtheria	0.162162
850	Diphtheria	0.162162
851	Diphtheria	0.162162
852	Diphtheria	0.162162
853	Diphtheria	0.162162
854	Diphtheria	0.162162
855	Diphtheria	0.162162
856	Diphtheria	0.162162
857	Diphtheria	0.162162
858	Diphtheria	0.162162
859	Diphtheria	0.162162
860	Diphtheria	0.162162
861	Diphtheria	0.162162
862	Diphtheria	0.162162
863	Diphtheria	0.162162
864	Diphtheria	0.162162
865	Diphtheria	0.162162
866	Diphtheria	0.162162
867	Diphtheria	0.162162
868	Diphtheria	0.162162
869	Diphtheria	0.162162
870	Diphtheria	0.162162
871	Diphtheria	0.162162
872	Diphtheria	0.162162
873	Diphtheria	0.162162
874	Diphtheria	0.162162
875	Diphtheria	0.162162
876	Diphtheria	0.162162
877	Diphtheria	0.162162
878	Diphtheria	0.162162
879	Diphtheria	0.162162
880	Diphtheria	0.162162
881	Diphtheria	0.162162
882	Diphtheria	0.162162
883	Diphtheria	0.162162
884	Diphtheria	0.162162
885	Diphtheria	0.162162
886	Diphtheria	0.162162
887	Diphtheria	0.162162
888	Diphtheria	0.162162
889	Diphtheria	0.162162
890	Diphtheria	0.162162
891	Diphtheria	0.162162
892	Diphtheria	0.162162
893	Diphtheria	0.162162
894	Diphtheria	0.162162
895	Diphtheria	0.162162
896	Diphtheria	0.162162
897	Diphtheria	0.162162
898	Diphtheria	0.162162
899	Diphtheria	0.162162
900	Diphtheria	0.162162
901	Diphtheria	0.162162
902	Diphtheria	0.162162
903	Diphtheria	0.162162
904	Diphtheria	0.162162
905	Diphtheria	0.162162
906	Diphtheria	0.162162
907	Diphtheria	0.162162
908	Diphtheria	0.162162
909	Diphtheria	0.162162
910	Diphtheria	0.162162
911	Diphtheria	0.162162
912	Diphtheria	0.162162
913	Diphtheria	0.162162
914	Diphtheria	0.162162
915	Diphtheria	0.162162
916	Diphtheria	0.162162
917	Diphtheria	0.162162
918	Diphtheria	0.162162
919	Diphtheria	0.162162
920	Diphtheria	0.162162
921	Diphtheria	0.162162
922	Diphtheria	0.162162
923	Diphtheria	0.162162
924	Diphtheria	0.162162
925	Diphtheria	0.162162
926	Diphtheria	0.162162
927	Diphtheria	0.162162
928	Diphtheria	0.162162
929	Diphtheria	0.162162
930	Diphtheria	0.162162
931	Diphtheria	0.162162
932	Diphtheria	0.162162
933	Diphtheria	0.162162
934	Diphtheria	0.162162
935	Diphtheria	0.162162
936	Diphtheria	0.162162
937	Diphtheria	0.162162
938	Diphtheria	0.162162
939	Diphtheria	0.162162
940	Diphtheria	0.162162
941	Diphtheria	0.162162
942	Diphtheria	0.162162
943	Diphtheria	0.162162
944	Diphtheria	0.162162
945	Diphtheria	0.162162
946	Diphtheria	0.162162
947	Diphtheria	0.162162
948	Diphtheria	0.162162
949	Diphtheria	0.162162
950	Diphtheria	0.162162
951	Diphtheria	0.162162
952	Diphtheria	0.162162
953	Diphtheria	0.162162
954	Diphtheria	0.162162
955	Diphtheria	0.162162
956	Diphtheria	0.162162
957	Diphtheria	0.162162
958	Diphtheria	0.162162
959	Diphtheria	0.162162
960	Diphtheria	0.162162
961	Diphtheria	0.162162
962	Diphtheria	0.162162
963	Diphtheria	0.162162
964	Diphtheria	0.162162
965	Diphtheria	0.162162
966	Diphtheria	0.162162
967	Diphtheria	0.162162
968	Diphtheria	0.162162
969	Diphtheria	0.162162
970	Diphtheria	0.162162
971	Diphtheria	0.162162
972	Diphtheria	0.162162
973	Diphtheria	0.162162
974	Diphtheria	0.162162
975	Diphtheria	0.162162
976	Diphtheria	0.162162
977	Diphtheria	0.162162
978	Diphtheria	0.162162
979	Diphtheria	0.162162
980	Diphtheria	0.162162
981	Diphtheria	0.162162
982	Diphtheria	0.162162
983	Diphtheria	0.162162
984	Diphtheria	0.162162
985	Diphtheria	0.162162
986	Diphtheria	0.162162
987	Diphtheria	0.162162
988	Diphtheria	0.162162
989	Diphtheria	0.162162
990	Diphtheria	0.162162
991	Diphtheria	0.162162
992	Diphtheria	0.162162
993	Diphtheria	0.162162
994	Diphtheria	0.162162
995	Diphtheria	0.162162
996	Diphtheria	0.162162
997	Diphtheria	0.162162
998	Diphtheria	0.162162
999	Diphtheria	0.162162
1000	Diphtheria	0.162162
1001	Diphtheria	0.162162
0	Tetanus	1
1	Tetanus	1
2	Tetanus	1
3	Tetanus	1
4	Tetanus	1
5	Tetanus	1
6	Tetanus	1
7	Tetanus	1
8	Tetanus	1
9	Tetanus	1
10	Tetanus	1
11	Tetanus	1
12	Tetanus	1
13	Tetanus	1
14	Tetanus	1
15	Tetanus	1
16	Tetanus	1
17	Tetanus	1
18	Tetanus	1
19	Tetanus	1
20	Tetanus	1
21	Tetanus	1
22	Tetanus	1
23	Tetanus	1
24	Tetanus	1
25	Tetanus	1
26	Tetanus	1
27	Tetanus	1
28	Tetanus	1
29	Tetanus	1
30	Tetanus	1
31	Tetanus	1
32	Tetanus	1
33	Tetanus	1
34	Tetanus	1
35	Tetanus	1
36	Tetanus	1
37	Tetanus	1
38	Tetanus	1
39	Tetanus	1
40	Tetanus	1
41	Tetanus	1
42	Tetanus	1
43	Tetanus	1
44	Tetanus	0.97561
45	Tetanus	0.97561
46	Tetanus	0.95122
47	Tetanus	0.95122
48	Tetanus	0.95122
49	Tetanus	0.95122
50	Tetanus	0.95122
51	Tetanus	0.95122
52	Tetanus	0.95122
53	Tetanus	0.926829
54	Tetanus	0.902439
55	Tetanus	0.878049
56	Tetanus	0.878049
57	Tetanus	0.878049
58	Tetanus	0.853659
59	Tetanus	0.829268
60	Tetanus	0.829268
61	Tetanus	0.829268
62	Tetanus	0.829268
63	Tetanus	0.829268
64	Tetanus	0.780488
65	Tetanus	0.780488
66	Tetanus	0.780488
67	Tetanus	0.756098
68	Tetanus	0.756098
69	Tetanus	0.756098
70	Tetanus	0.756098
71	Tetanus	0.756098
72	Tetanus	0.707317
73	Tetanus	0.682927
74	Tetanus	0.682927
75	Tetanus	0.634146
76	Tetanus	0.585366
77	Tetanus	0.560976
78	Tetanus	0.560976
79	Tetanus	0.536585
80	Tetanus	0.536585
81	Tetanus	0.536585
82	Tetanus	0.512195
83	Tetanus	0.487805
84	Tetanus	0.487805
85	Tetanus	0.487805
86	Tetanus	0.487805
87	Tetanus	0.487805
88	Tetanus	0.487805
89	Tetanus	0.463415
90	Tetanus	0.439024
91	Tetanus	0.439024
92	Tetanus	0.365854
93	Tetanus	0.341463
94	Tetanus	0.317073
95	Tetanus	0.317073
96	Tetanus	0.317073
97	Tetanus	0.317073
98	Tetanus	0.317073
99	Tetanus	0.317073
100	Tetanus	0.317073
101	Tetanus	0.292683
102	Tetanus	0.292683
103	Tetanus	0.292683
104	Tetanus	0.292683
105	Tetanus	0.292683
106	Tetanus	0.292683
107	Tetanus	0.292683
108	Tetanus	0.292683
109	Tetanus	0.268293
110	Tetanus	0.268293
111	Tetanus	0.243902
112	Tetanus	0.243902
113	Tetanus	0.243902
114	Tetanus	0.243902
115	Tetanus	0.243902
116	Tetanus	0.243902
117	Tetanus	0.243902
118	Tetanus	0.243902
119	Tetanus	0.243902
120	Tetanus	0.219512
121	Tetanus	0.219512
122	Tetanus	0.219512
123	Tetanus	0.219512
124	Tetanus	0.219512
125	Tetanus	0.219512
126	Tetanus	0.170732
127	Tetanus	0.170732
128	Tetanus	0.170732
129	Tetanus	0.170732
130	Tetanus	0.170732
131	Tetanus	0.170732
132	Tetanus	0.170732
133	Tetanus	0.170732
134	Tetanus	0.170732
135	Tetanus	0.170732
136	Tetanus	0.170732
137	Tetanus	0.170732
138	Tetanus	0.170732
139	Tetanus	0.121951
140	Tetanus	0.121951
141	Tetanus	0.121951
142	Tetanus	0.121951
143	Tetanus	0.121951
144	Tetanus	0.121951
145	Tetanus	0.121951
146	Tetanus	0.121951
147	Tetanus	0.121951
148	Tetanus	0.121951
149	Tetanus	0.121951
150	Tetanus	0.121951
151	Tetanus	0.121951
152	Tetanus	0.121951
153	Tetanus	0.097561
154	Tetanus	0.097561
155	Tetanus	0.097561
156	Tetanus	0.097561
157	Tetanus	0.097561
158	Tetanus	0.097561
159	Tetanus	0.097561
160	Tetanus	0.097561
161	Tetanus	0.097561
162	Tetanus	0.097561
163	Tetanus	0.097561
164	Tetanus	0.097561
165	Tetanus	0.097561
166	Tetanus	0.097561
167	Tetanus	0.097561
168	Tetanus	0.0731707
169	Tetanus	0.0731707
170	Tetanus	0.0731707
171	Tetanus	0.0731707
172	Tetanus	0.0731707
173	Tetanus	0.0731707
174	Tetanus	0.0731707
175	Tetanus	0.0731707
176	Tetanus	0.0731707
177	Tetanus	0.0731707
178	Tetanus	0.0731707
179	Tetanus	0.0731707
180	Tetanus	0.0731707
181	Tetanus	0.0731707
182	Tetanus	0.0731707
183	Tetanus	0.0731707
184	Tetanus	0.0731707
185	Tetanus	0.0731707
186	Tetanus	0.0731707
187	Tetanus	0.0731707
188	Tetanus	0.0731707
189	Tetanus	0.0731707
190	Tetanus	0.0731707
191	Tetanus	0.0731707
192	Tetanus	0.0731707
193	Tetanus	0.0731707
194	Tetanus	0.0731707
195	Tetanus	0.0731707
196	Tetanus	0.0731707
197	Tetanus	0.0731707
198	Tetanus	0.0731707
199	Tetanus	0.0731707
200	Tetanus	0.0731707
201	Tetanus	0.0731707
202	Tetanus	0.0731707
203	Tetanus	0.0731707
204	Tetanus	0.0731707
205	Tetanus	0.0731707
206	Tetanus	0.0731707
207	Tetanus	0.0731707
208	Tetanus	0.0731707
209	Tetanus	0.0731707
210	Tetanus	0.0731707
211	Tetanus	0.0731707
212	Tetanus	0.0731707
213	Tetanus	0.0731707
214	Tetanus	0.0731707
215	Tetanus	0.0731707
216	Tetanus	0.0731707
217	Tetanus	0.0731707
218	Tetanus	0.0731707
219	Tetanus	0.0731707
220	Tetanus	0.0731707
221	Tetanus	0.0731707
222	Tetanus	0.0731707
223	Tetanus	0.0731707
224	Tetanus	0.0731707
225	Tetanus	0.0731707
226	Tetanus	0.0731707
227	Tetanus	0.0731707
228	Tetanus	0.0731707
229	Tetanus	0.0731707
230	Tetanus	0.0731707
231	Tetanus	0.0731707
232	Tetanus	0.0731707
233	Tetanus	0.0731707
234	Tetanus	0.0731707
235	Tetanus	0.0731707
236	Tetanus	0.0731707
237	Tetanus	0.0731707
238	Tetanus	0.0731707
239	Tetanus	0.0731707
240	Tetanus	0.0731707
241	Tetanus	0.0731707
242	Tetanus	0.0731707
243	Tetanus	0.0731707
244	Tetanus	0.0731707
245	Tetanus	0.0731707
246	Tetanus	0.0731707
247	Tetanus	0.0731707
248	Tetanus	0.0731707
249	Tetanus	0.0731707
250	Tetanus	0.0731707
251	Tetanus	0.0731707
252	Tetanus	0.0731707
253	Tetanus	0.0731707
254	Tetanus	0.0731707
255	Tetanus	0.0731707
256	Tetanus	0.0731707
257	Tetanus	0.0731707
258	Tetanus	0.0731707
259	Tetanus	0.0731707
260	Tetanus	0.0731707
261	Tetanus	0.0731707
262	Tetanus	0.0731707
263	Tetanus	0.0731707
264	Tetanus	0.0731707
265	Tetanus	0.0731707
266	Tetanus	0.0731707
267	Tetanus	0.0731707
268	Tetanus	0.0731707
269	Tetanus	0.0731707
270	Tetanus	0.0731707
271	Tetanus	0.0731707
272	Tetanus	0.0731707
273	Tetanus	0.0731707
274	Tetanus	0.0731707
275	Tetanus	0.0731707
276	Tetanus	0.0731707
277	Tetanus	0.0731707
278	Tetanus	0.0731707
279	Tetanus	0.0731707
280	Tetanus	0.0731707
281	Tetanus	0.0731707
282	Tetanus	0.0731707
283	Tetanus	0.0731707
284	Tetanus	0.0731707
285	Tetanus	0.0731707
286	Tetanus	0.0731707
287	Tetanus	0.0731707
288	Tetanus	0.0731707
289	Tetanus	0.0731707
290	Tetanus	0.0731707
291	Tetanus	0.0731707
292	Tetanus	0.0731707
293	Tetanus	0.0731707
294	Tetanus	0.0731707
295	Tetanus	0.0731707
296	Tetanus	0.0731707
297	Tetanus	0.0731707
298	Tetanus	0.0731707
299	Tetanus	0.0731707
300	Tetanus	0.0731707
301	Tetanus	0.0731707
302	Tetanus	0.0731707
303	Tetanus	0.0731707
304	Tetanus	0.0731707
305	Tetanus	0.0731707
306	Tetanus	0.0731707
307	Tetanus	0.0731707
308	Tetanus	0.0731707
309	Tetanus	0.0731707
310	Tetanus	0.0731707
311	Tetanus	0.0731707
312	Tetanus	0.0731707
313	Tetanus	0.0731707
314	Tetanus	0.0731707
315	Tetanus	0.0731707
316	Tetanus	0.0731707
317	Tetanus	0.0731707
318	Tetanus	0.0731707
319	Tetanus	0.0731707
320	Tetanus	0.0731707
321	Tetanus	0.0731707
322	Tetanus	0.0731707
323	Tetanus	0.0731707
324	Tetanus	0.0731707
325	Tetanus	0.0731707
326	Tetanus	0.0731707
327	Tetanus	0.0731707
328	Tetanus	0.0731707
329	Tetanus	0.0731707
330	Tetanus	0.0731707
331	Tetanus	0.0731707
332	Tetanus	0.0731707
333	Tetanus	0.0731707
334	Tetanus	0.0731707
335	Tetanus	0.0731707
336	Tetanus	0.0731707
337	Tetanus	0.0731707
338	Tetanus	0.0731707
339	Tetanus	0.0731707
340	Tetanus	0.0731707
341	Tetanus	0.0731707
342	Tetanus	0.0731707
343	Tetanus	0.0731707
344	Tetanus	0.0731707
345	Tetanus	0.0731707
346	Tetanus	0.0731707
347	Tetanus	0.0487805
348	Tetanus	0.0487805
349	Tetanus	0.0487805
350	Tetanus	0.0487805
351	Tetanus	0.0487805
352	Tetanus	0.0487805
353	Tetanus	0.0487805
354	Tetanus	0.0243902
355	Tetanus	0.0243902
356	Tetanus	0.0243902
357	Tetanus	0.0243902
358	Tetanus	0.0243902
359	Tetanus	0.0243902
360	Tetanus	0.0243902
361	Tetanus	0.0243902
362	Tetanus	0.0243902
363	Tetanus	0.0243902
364	Tetanus	0.0243902
365	Tetanus	0.0243902
366	Tetanus	0.0243902
367	Tetanus	0.0243902
368	Tetanus	0.0243902
369	Tetanus	0.0243902
370	Tetanus	0.0243902
371	Tetanus	0.0243902
372	Tetanus	0.0243902
373	Tetanus	0.0243902
374	Tetanus	0.0243902
375	Tetanus	0.0243902
376	Tetanus	0
377	Tetanus	0
378	Tetanus	0
379	Tetanus	0
380	Tetanus	0
381	Tetanus	0
382	Tetanus	0
383	Tetanus	0
384	Tetanus	0
385	Tetanus	0
386	Tetanus	0
387	Tetanus	0
388	Tetanus	0
389	Tetanus	0
390	Tetanus	0
391	Tetanus	0
392	Tetanus	0
393	Tetanus	0
394	Tetanus	0
395	Tetanus	0
396	Tetanus	0
397	Tetanus	0
398	Tetanus	0
399	Tetanus	0
400	Tetanus	0
401	Tetanus	0
402	Tetanus	0
403	Tetanus	0
404	Tetanus	0
405	Tetanus	0
406	Tetanus	0
407	Tetanus	0
408	Tetanus	0
409	Tetanus	0
410	Tetanus	0
411	Tetanus	0
412	Tetanus	0
413	Tetanus	0
414	Tetanus	0
415	Tetanus	0
416	Tetanus	0
417	Tetanus	0
418	Tetanus	0
419	Tetanus	0
420	Tetanus	0
421	Tetanus	0
422	Tetanus	0
423	Tetanus	0
424	Tetanus	0
425	Tetanus	0
426	Tetanus	0
427	Tetanus	0
428	Tetanus	0
429	Tetanus	0
430	Tetanus	0
431	Tetanus	0
432	Tetanus	0
433	Tetanus	0
434	Tetanus	0
435	Tetanus	0
436	Tetanus	0
437	Tetanus	0
438	Tetanus	0
439	Tetanus	0
440	Tetanus	0
441	Tetanus	0
442	Tetanus	0
443	Tetanus	0
444	Tetanus	0
445	Tetanus	0
446	Tetanus	0
447	Tetanus	0
448	Tetanus	0
449	Tetanus	0
450	Tetanus	0
451	Tetanus	0
452	Tetanus	0
453	Tetanus	0
454	Tetanus	0
455	Tetanus	0
456	Tetanus	0
457	Tetanus	0
458	Tetanus	0
459	Tetanus	0
460	Tetanus	0
461	Tetanus	0
462	Tetanus	0
463	Tetanus	0
464	Tetanus	0
465	Tetanus	0
466	Tetanus	0
467	Tetanus	0
468	Tetanus	0
469	Tetanus	0
470	Tetanus	0
471	Tetanus	0
472	Tetanus	0
473	Tetanus	0
474	Tetanus	0
475	Tetanus	0
476	Tetanus	0
477	Tetanus	0
478	Tetanus	0
479	Tetanus	0
480	Tetanus	0
481	Tetanus	0
482	Tetanus	0
483	Tetanus	0
484	Tetanus	0
485	Tetanus	0
486	Tetanus	0
487	Tetanus	0
488	Tetanus	0
489	Tetanus	0
490	Tetanus	0
491	Tetanus	0
492	Tetanus	0
493	Tetanus	0
494	Tetanus	0
495	Tetanus	0
496	Tetanus	0
497	Tetanus	0
498	Tetanus	0
499	Tetanus	0
500	Tetanus	0
501	Tetanus	0
502	Tetanus	0
503	Tetanus	0
504	Tetanus	0
505	Tetanus	0
506	Tetanus	0
507	Tetanus	0
508	Tetanus	0
509	Tetanus	0
510	Tetanus	0
511	Tetanus	0
512	Tetanus	0
513	Tetanus	0
514	Tetanus	0
515	Tetanus	0
516	Tetanus	0
517	Tetanus	0
518	Tetanus	0
519	Tetanus	0
520	Tetanus	0
521	Tetanus	0
522	Tetanus	0
523	Tetanus	0
524	Tetanus	0
525	Tetanus	0
526	Tetanus	0
527	Tetanus	0
528	Tetanus	0
529	Tetanus	0
530	Tetanus	0
531	Tetanus	0
532	Tetanus	0
533	Tetanus	0
534	Tetanus	0
535	Tetanus	0
536	Tetanus	0
537	Tetanus	0
538	Tetanus	0
539	Tetanus	0
540	Tetanus	0
541	Tetanus	0
542	Tetanus	0
543	Tetanus	0
544	Tetanus	0
545	Tetanus	0
546	Tetanus	0
547	Tetanus	0
548	Tetanus	0
549	Tetanus	0
550	Tetanus	0
551	Tetanus	0
552	Tetanus	0
553	Tetanus	0
554	Tetanus	0
555	Tetanus	0
556	Tetanus	0
557	Tetanus	0
558	Tetanus	0
559	Tetanus	0
560	Tetanus	0
561	Tetanus	0
562	Tetanus	0
563	Tetanus	0
564	Tetanus	0
565	Tetanus	0
566	Tetanus	0
567	Tetanus	0
568	Tetanus	0
569	Tetanus	0
570	Tetanus	0
571	Tetanus	0
572	Tetanus	0
573	Tetanus	0
574	Tetanus	0
575	Tetanus	0
576	Tetanus	0
577	Tetanus	0
578	Tetanus	0
579	Tetanus	0
580	Tetanus	0
581	Tetanus	0
582	Tetanus	0
583	Tetanus	0
584	Tetanus	0
585	Tetanus	0
586	Tetanus	0
587	Tetanus	0
588	Tetanus	0
589	Tetanus	0
590	Tetanus	0
591	Tetanus	0
592	Tetanus	0
593	Tetanus	0
594	Tetanus	0
595	Tetanus	0
596	Tetanus	0
597	Tetanus	0
598	Tetanus	0
599	Tetanus	0
600	Tetanus	0
601	Tetanus	0
602	Tetanus	0
603	Tetanus	0
604	Tetanus	0
605	Tetanus	0
606	Tetanus	0
607	Tetanus	0
608	Tetanus	0
609	Tetanus	0
610	Tetanus	0
611	Tetanus	0
612	Tetanus	0
613	Tetanus	0
614	Tetanus	0
615	Tetanus	0
616	Tetanus	0
617	Tetanus	0
618	Tetanus	0
619	Tetanus	0
620	Tetanus	0
621	Tetanus	0
622	Tetanus	0
623	Tetanus	0
624	Tetanus	0
625	Tetanus	0
626	Tetanus	0
627	Tetanus	0
628	Tetanus	0
629	Tetanus	0
630	Tetanus	0
631	Tetanus	0
632	Tetanus	0
633	Tetanus	0
634	Tetanus	0
635	Tetanus	0
636	Tetanus	0
637	Tetanus	0
638	Tetanus	0
639	Tetanus	0
640	Tetanus	0
641	Tetanus	0
642	Tetanus	0
643	Tetanus	0
644	Tetanus	0
645	Tetanus	0
646	Tetanus	0
647	Tetanus	0
648	Tetanus	0
649	Tetanus	0
650	Tetanus	0
651	Tetanus	0
652	Tetanus	0
653	Tetanus	0
654	Tetanus	0
655	Tetanus	0
656	Tetanus	0
657	Tetanus	0
658	Tetanus	0
659	Tetanus	0
660	Tetanus	0
661	Tetanus	0
662	Tetanus	0
663	Tetanus	0
664	Tetanus	0
665	Tetanus	0
666	Tetanus	0
667	Tetanus	0
668	Tetanus	0
669	Tetanus	0
670	Tetanus	0
671	Tetanus	0
672	Tetanus	0
673	Tetanus	0
674	Tetanus	0
675	Tetanus	0
676	Tetanus	0
677	Tetanus	0
678	Tetanus	0
679	Tetanus	0
680	Tetanus	0
681	Tetanus	0
682	Tetanus	0
683	Tetanus	0
684	Tetanus	0
685	Tetanus	0
686	Tetanus	0
687	Tetanus	0
688	Tetanus	0
689	Tetanus	0
690	Tetanus	0
691	Tetanus	0
692	Tetanus	0
693	Tetanus	0
694	Tetanus	0
695	Tetanus	0
696	Tetanus	0
697	Tetanus	0
698	Tetanus	0
699	Tetanus	0
700	Tetanus	0
701	Tetanus	0
702	Tetanus	0
703	Tetanus	0
704	Tetanus	0
705	Tetanus	0
706	Tetanus	0
707	Tetanus	0
708	Tetanus	0
709	Tetanus	0
710	Tetanus	0
711	Tetanus	0
712	Tetanus	0
713	Tetanus	0
714	Tetanus	0
715	Tetanus	0
716	Tetanus	0
717	Tetanus	0
718	Tetanus	0
719	Tetanus	0
720	Tetanus	0
721	Tetanus	0
722	Tetanus	0
723	Tetanus	0
724	Tetanus	0
725	Tetanus	0
726	Tetanus	0
727	Tetanus	0
728	Tetanus	0
729	Tetanus	0
730	Tetanus	0
731	Tetanus	0
732	Tetanus	0
733	Tetanus	0
734	Tetanus	0
735	Tetanus	0
736	Tetanus	0
737	Tetanus	0
738	Tetanus	0
739	Tetanus	0
740	Tetanus	0
741	Tetanus	0
742	Tetanus	0
743	Tetanus	0
744	Tetanus	0
745	Tetanus	0
746	Tetanus	0
747	Tetanus	0
748	Tetanus	0
749	Tetanus	0
750	Tetanus	0
751	Tetanus	0
752	Tetanus	0
753	Tetanus	0
754	Tetanus	0
755	Tetanus	0
756	Tetanus	0
757	Tetanus	0
758	Tetanus	0
759	Tetanus	0
760	Tetanus	0
761	Tetanus	0
762	Tetanus	0
763	Tetanus	0
764	Tetanus	0
765	Tetanus	0
766	Tetanus	0
767	Tetanus	0
768	Tetanus	0
769	Tetanus	0
770	Tetanus	0
771	Tetanus	0
772	Tetanus	0
773	Tetanus	0
774	Tetanus	0
775	Tetanus	0
776	Tetanus	0
777	Tetanus	0
778	Tetanus	0
779	Tetanus	0
780	Tetanus	0
781	Tetanus	0
782	Tetanus	0
783	Tetanus	0
784	Tetanus	0
785	Tetanus	0
786	Tetanus	0
787	Tetanus	0
788	Tetanus	0
789	Tetanus	0
790	Tetanus	0
791	Tetanus	0
792	Tetanus	0
793	Tetanus	0
794	Tetanus	0
795	Tetanus	0
796	Tetanus	0
797	Tetanus	0
798	Tetanus	0
799	Tetanus	0
800	Tetanus	0
801	Tetanus	0
802	Tetanus	0
803	Tetanus	0
804	Tetanus	0
805	Tetanus	0
806	Tetanus	0
807	Tetanus	0
808	Tetanus	0
809	Tetanus	0
810	Tetanus	0
811	Tetanus	0
812	Tetanus	0
813	Tetanus	0
814	Tetanus	0
815	Tetanus	0
816	Tetanus	0
817	Tetanus	0
818	Tetanus	0
819	Tetanus	0
820	Tetanus	0
821	Tetanus	0
822	Tetanus	0
823	Tetanus	0
824	Tetanus	0
825	Tetanus	0
826	Tetanus	0
827	Tetanus	0
828	Tetanus	0
829	Tetanus	0
830	Tetanus	0
831	Tetanus	0
832	Tetanus	0
833	Tetanus	0
834	Tetanus	0
835	Tetanus	0
836	Tetanus	0
837	Tetanus	0
838	Tetanus	0
839	Tetanus	0
840	Tetanus	0
841	Tetanus	0
842	Tetanus	0
843	Tetanus	0
844	Tetanus	0
845	Tetanus	0
846	Tetanus	0
847	Tetanus	0
848	Tetanus	0
849	Tetanus	0
850	Tetanus	0
851	Tetanus	0
852	Tetanus	0
853	Tetanus	0
854	Tetanus	0
855	Tetanus	0
856	Tetanus	0
857	Tetanus	0
858	Tetanus	0
859	Tetanus	0
860	Tetanus	0
861	Tetanus	0
862	Tetanus	0
863	Tetanus	0
864	Tetanus	0
865	Tetanus	0
866	Tetanus	0
867	Tetanus	0
868	Tetanus	0
869	Tetanus	0
870	Tetanus	0
871	Tetanus	0
872	Tetanus	0
873	Tetanus	0
874	Tetanus	0
875	Tetanus	0
876	Tetanus	0
877	Tetanus	0
878	Tetanus	0
879	Tetanus	0
880	Tetanus	0
881	Tetanus	0
882	Tetanus	0
883	Tetanus	0
884	Tetanus	0
885	Tetanus	0
886	Tetanus	0
887	Tetanus	0
888	Tetanus	0
889	Tetanus	0
890	Tetanus	0
891	Tetanus	0
892	Tetanus	0
893	Tetanus	0
894	Tetanus	0
895	Tetanus	0
896	Tetanus	0
897	Tetanus	0
898	Tetanus	0
899	Tetanus	0
900	Tetanus	0
901	Tetanus	0
902	Tetanus	0
903	Tetanus	0
904	Tetanus	0
905	Tetanus	0
906	Tetanus	0
907	Tetanus	0
908	Tetanus	0
909	Tetanus	0
910	Tetanus	0
911	Tetanus	0
912	Tetanus	0
913	Tetanus	0
914	Tetanus	0
915	Tetanus	0
916	Tetanus	0
917	Tetanus	0
918	Tetanus	0
919	Tetanus	0
920	Tetanus	0
921	Tetanus	0
922	Tetanus	0
923	Tetanus	0
924	Tetanus	0
925	Tetanus	0
926	Tetanus	0
927	Tetanus	0
928	Tetanus	0
929	Tetanus	0
930	Tetanus	0
931	Tetanus	0
932	Tetanus	0
933	Tetanus	0
934	Tetanus	0
935	Tetanus	0
936	Tetanus	0
937	Tetanus	0
938	Tetanus	0
939	Tetanus	0
940	Tetanus	0
941	Tetanus	0
942	Tetanus	0
943	Tetanus	0
944	Tetanus	0
945	Tetanus	0
946	Tetanus	0
947	Tetanus	0
948	Tetanus	0
949	Tetanus	0
950	Tetanus	0
951	Tetanus	0
952	Tetanus	0
953	Tetanus	0
954	Tetanus	0
955	Tetanus	0
956	Tetanus	0
957	Tetanus	0
958	Tetanus	0
959	Tetanus	0
960	Tetanus	0
961	Tetanus	0
962	Tetanus	0
963	Tetanus	0
964	Tetanus	0
965	Tetanus	0
966	Tetanus	0
967	Tetanus	0
968	Tetanus	0
969	Tetanus	0
970	Tetanus	0
971	Tetanus	0
972	Tetanus	0
973	Tetanus	0
974	Tetanus	0
975	Tetanus	0
976	Tetanus	0
977	Tetanus	0
978	Tetanus	0
979	Tetanus	0
980	Tetanus	0
981	Tetanus	0
982	Tetanus	0
983	Tetanus	0
984	Tetanus	0
985	Tetanus	0
986	Tetanus	0
987	Tetanus	0
988	Tetanus	0
989	Tetanus	0
990	Tetanus	0
991	Tetanus	0
992	Tetanus	0
993	Tetanus	0
994	Tetanus	0
995	Tetanus	0
996	Tetanus	0
[truncated: 3,011 more rows]

## Sheet: FigS1_data
indiv	age	titer	protective_titer	infection
2	28.34	1209	50	Diphtheria
2	28.46	1224	50	Diphtheria
2	31.36	1000	50	Diphtheria
2	34.16	1247	50	Diphtheria
2	34.33	1211	50	Diphtheria
2	34.34	1259	50	Diphtheria
2	34.36	1210	50	Diphtheria
2	34.39	1087	50	Diphtheria
2	34.47	1093	50	Diphtheria
2	34.65	1124	50	Diphtheria
2	34.81	1032	50	Diphtheria
2	34.84	971	50	Diphtheria
2	35.09	1102	50	Diphtheria
2	35.32	1114	50	Diphtheria
2	35.55	1125	50	Diphtheria
2	35.57	1113	50	Diphtheria
2	35.59	1166	50	Diphtheria
2	35.61	1198	50	Diphtheria
2	35.7	1068	50	Diphtheria
2	35.78	948	50	Diphtheria
2	35.98	1136	50	Diphtheria
2	36.25	2011	50	Diphtheria
2	36.27	1779	50	Diphtheria
2	36.29	1905	50	Diphtheria
2	28.34	3068	14.3	Tetanus
2	28.46	3040	14.3	Tetanus
2	31.36	1815	14.3	Tetanus
2	34.16	1309	14.3	Tetanus
2	34.33	1446	14.3	Tetanus
2	34.34	1409	14.3	Tetanus
2	34.36	1540	14.3	Tetanus
2	34.39	1572	14.3	Tetanus
2	34.47	1445	14.3	Tetanus
2	34.65	1381	14.3	Tetanus
2	34.81	1391	14.3	Tetanus
2	34.84	1373	14.3	Tetanus
2	35.09	1225	14.3	Tetanus
2	35.32	1328	14.3	Tetanus
2	35.55	1254	14.3	Tetanus
2	35.57	1286	14.3	Tetanus
2	35.59	1270	14.3	Tetanus
2	35.61	1326	14.3	Tetanus
2	35.7	1239	14.3	Tetanus
2	35.78	1172	14.3	Tetanus
2	35.98	1396	14.3	Tetanus
2	36.25	1321	14.3	Tetanus
2	36.27	1054	14.3	Tetanus
2	36.29	1256	14.3	Tetanus
2	28.34	22530	1000	VZV*
2	28.46	20083	1000	VZV*
2	31.36	16290	1000	VZV*
2	34.16	15348	1000	VZV*
2	34.33	16156	1000	VZV*
2	34.34	15246	1000	VZV*
2	34.36	17873	1000	VZV*
2	34.39	15639	1000	VZV*
2	34.47	13697	1000	VZV*
2	34.65	15200	1000	VZV*
2	34.81	12492	1000	VZV*
2	34.84	14674	1000	VZV*
2	35.09	21416	1000	VZV*
2	35.32	13167	1000	VZV*
2	35.55	14492	1000	VZV*
2	35.57	14613	1000	VZV*
2	35.59	15568	1000	VZV*
2	35.61	15047	1000	VZV*
2	35.7	14428	1000	VZV*
2	35.78	15015	1000	VZV*
2	35.98	16032	1000	VZV*
2	36.25	12627	1000	VZV*
2	36.27	11916	1000	VZV*
2	36.29	12683	1000	VZV*
6	33.43	1365	50	Diphtheria
6	34	1461	50	Diphtheria
6	34.54	1433	50	Diphtheria
6	35.12	1308	50	Diphtheria
6	35.67	1293	50	Diphtheria
6	36.29	1414	50	Diphtheria
6	37.36	1200	50	Diphtheria
6	38.47	1228	50	Diphtheria
6	38.69	1172	50	Diphtheria
6	39.81	1215	50	Diphtheria
6	40.88	1467	50	Diphtheria
6	33.43	1418	14.3	Tetanus
6	34	1378	14.3	Tetanus
6	34.54	1324	14.3	Tetanus
6	35.12	1291	14.3	Tetanus
6	35.67	1261	14.3	Tetanus
6	36.29	1116	14.3	Tetanus
6	37.36	1074	14.3	Tetanus
6	38.47	1168	14.3	Tetanus
6	38.69	1002	14.3	Tetanus
6	39.81	967	14.3	Tetanus
6	40.88	869	14.3	Tetanus
6	33.43	41519	1000	Measles
6	34	32927	1000	Measles
6	34.54	35093	1000	Measles
6	35.12	44043	1000	Measles
6	35.67	39351	1000	Measles
6	36.29	39404	1000	Measles
6	37.36	38083	1000	Measles
6	38.47	34667	1000	Measles
6	38.69	32576	1000	Measles
6	39.81	32612	1000	Measles
6	40.88	34644	1000	Measles
6	42.03	32254	1000	Measles
6	43.2	40879	1000	Measles
6	44.41	29834	1000	Measles
6	45.05	30383	1000	Measles
6	45.79	31152	1000	Measles
6	45.81	28042	1000	Measles
6	45.83	28345	1000	Measles
6	45.85	31566	1000	Measles
6	45.95	29853	1000	Measles
6	46.12	31571	1000	Measles
6	46.28	31612	1000	Measles
6	46.54	23832	1000	Measles
6	46.77	31052	1000	Measles
6	47.96	31310	1000	Measles
6	33.43	10437	769	Rubella
6	34	9386	769	Rubella
6	34.54	9431	769	Rubella
6	35.12	9178	769	Rubella
6	35.67	9659	769	Rubella
6	36.29	10032	769	Rubella
6	37.36	9616	769	Rubella
6	38.47	8365	769	Rubella
6	38.69	8378	769	Rubella
6	39.81	9421	769	Rubella
6	40.88	10671	769	Rubella
6	42.03	10266	769	Rubella
6	43.2	11364	769	Rubella
6	44.41	10459	769	Rubella
6	45.05	10613	769	Rubella
6	45.79	10860	769	Rubella
6	45.81	9949	769	Rubella
6	45.83	9690	769	Rubella
6	45.85	10552	769	Rubella
6	45.95	10877	769	Rubella
6	46.12	10456	769	Rubella
6	46.28	10049	769	Rubella
6	46.54	9575	769	Rubella
6	46.77	9346	769	Rubella
6	47.96	9530	769	Rubella
6	33.43	2518	950	Vaccinia
6	34	2118	950	Vaccinia
6	34.54	2371	950	Vaccinia
6	35.12	2435	950	Vaccinia
6	35.67	2245	950	Vaccinia
6	36.29	2244	950	Vaccinia
6	37.36	2483	950	Vaccinia
6	38.47	2701	950	Vaccinia
6	38.69	2688	950	Vaccinia
6	39.81	2774	950	Vaccinia
6	40.88	2244	950	Vaccinia
6	42.03	2156	950	Vaccinia
6	43.2	2348	950	Vaccinia
6	44.41	2214	950	Vaccinia
6	45.05	2204	950	Vaccinia
6	33.43	1017	200	Mumps*
6	34	953	200	Mumps*
6	34.54	951	200	Mumps*
6	35.12	965	200	Mumps*
6	35.67	955	200	Mumps*
6	36.29	949	200	Mumps*
6	37.36	895	200	Mumps*
6	38.47	823	200	Mumps*
6	38.69	712	200	Mumps*
6	39.81	801	200	Mumps*
6	40.88	688	200	Mumps*
6	42.03	741	200	Mumps*
6	43.2	747	200	Mumps*
6	44.41	635	200	Mumps*
6	45.05	720	200	Mumps*
6	45.79	749	200	Mumps*
6	45.81	728	200	Mumps*
6	45.83	695	200	Mumps*
6	45.85	767	200	Mumps*
6	45.95	671	200	Mumps*
6	46.12	706	200	Mumps*
6	46.28	704	200	Mumps*
6	46.54	685	200	Mumps*
6	46.77	703	200	Mumps*
6	47.96	610	200	Mumps*
6	33.43	8072	1000	VZV*
6	34	6722	1000	VZV*
6	34.54	6783	1000	VZV*
6	35.12	6968	1000	VZV*
6	35.67	7188	1000	VZV*
6	36.29	6994	1000	VZV*
6	37.36	6633	1000	VZV*
6	38.47	6528	1000	VZV*
6	38.69	5837	1000	VZV*
6	39.81	7036	1000	VZV*
6	40.88	7551	1000	VZV*
11	33.02	2204	50	Diphtheria
11	33.53	1886	50	Diphtheria
11	34.8	2076	50	Diphtheria
11	35.83	1991	50	Diphtheria
11	37.84	1460	50	Diphtheria
11	39.01	1411	50	Diphtheria
11	33.02	16381	14.3	Tetanus
11	33.53	15788	14.3	Tetanus
11	34.8	15240	14.3	Tetanus
11	35.83	15010	14.3	Tetanus
11	37.84	12319	14.3	Tetanus
11	39.01	11170	14.3	Tetanus
11	33.02	54378	1000	Measles
11	33.53	51700	1000	Measles
11	34.8	47428	1000	Measles
11	35.83	54645	1000	Measles
11	37.84	48970	1000	Measles
11	39.01	44505	1000	Measles
11	39.71	48776	1000	Measles
11	40.81	46986	1000	Measles
11	42.83	46241	1000	Measles
11	43.83	46813	1000	Measles
11	46.91	44064	1000	Measles
11	33.02	11399	769	Rubella
11	33.53	10179	769	Rubella
11	34.8	10052	769	Rubella
11	35.83	10686	769	Rubella
11	37.84	8318	769	Rubella
11	39.01	8028	769	Rubella
11	39.71	8372	769	Rubella
11	40.81	8946	769	Rubella
11	42.83	8975	769	Rubella
11	43.83	8766	769	Rubella
11	46.91	8713	769	Rubella
11	33.02	795	950	Vaccinia
11	33.53	681	950	Vaccinia
11	34.8	657	950	Vaccinia
11	35.83	789	950	Vaccinia
11	37.84	643	950	Vaccinia
11	39.01	622	950	Vaccinia
11	39.71	708	950	Vaccinia
11	40.81	711	950	Vaccinia
11	42.83	788	950	Vaccinia
11	43.83	670	950	Vaccinia
11	46.91	624	950	Vaccinia
11	33.02	5292	200	Mumps*
11	33.53	4833	200	Mumps*
11	34.8	4754	200	Mumps*
11	35.83	5060	200	Mumps*
11	37.84	4753	200	Mumps*
11	39.01	4536	200	Mumps*
11	39.71	4609	200	Mumps*
11	40.81	4768	200	Mumps*
11	42.83	4510	200	Mumps*
11	43.83	4571	200	Mumps*
11	46.91	4184	200	Mumps*
11	33.02	15776	1000	VZV*
11	33.53	13770	1000	VZV*
11	34.8	12866	1000	VZV*
11	35.83	14463	1000	VZV*
98	50.41	17222	1000	Measles
98	51.46	16297	1000	Measles
98	52.78	16463	1000	Measles
98	53.42	16028	1000	Measles
98	54.81	15962	1000	Measles
98	55.87	15150	1000	Measles
98	56.15	16079	1000	Measles
98	57.23	15804	1000	Measles
98	58.38	18436	1000	Measles
98	59.55	16809	1000	Measles
98	61.08	15174	1000	Measles
98	62.65	16471	1000	Measles
98	50.41	15819	769	Rubella
98	51.46	14886	769	Rubella
98	52.78	14117	769	Rubella
98	53.42	13369	769	Rubella
98	54.81	12720	769	Rubella
98	55.87	12509	769	Rubella
98	56.15	13032	769	Rubella
98	57.23	13043	769	Rubella
98	58.38	13181	769	Rubella
98	59.55	13456	769	Rubella
98	61.08	11459	769	Rubella
98	62.65	13163	769	Rubella
98	50.41	2872	950	Vaccinia
98	51.46	2759	950	Vaccinia
98	52.78	2507	950	Vaccinia
98	53.42	2474	950	Vaccinia
98	54.81	2383	950	Vaccinia
98	55.87	2302	950	Vaccinia
98	56.15	2248	950	Vaccinia
98	57.23	2326	950	Vaccinia
98	58.38	2439	950	Vaccinia
98	59.55	1958	950	Vaccinia
98	61.08	1643	950	Vaccinia
98	62.65	1710	950	Vaccinia
98	50.41	2767	200	Mumps*
98	51.46	2800	200	Mumps*
98	52.78	2865	200	Mumps*
98	53.42	2893	200	Mumps*
98	54.81	3259	200	Mumps*
98	55.87	3445	200	Mumps*
98	56.15	3501	200	Mumps*
98	57.23	3600	200	Mumps*
98	58.38	3761	200	Mumps*
98	59.55	3639	200	Mumps*
98	61.08	3195	200	Mumps*
98	62.65	3733	200	Mumps*
98	50.41	26567	1000	VZV*
98	51.46	26160	1000	VZV*
98	52.78	25425	1000	VZV*
98	53.42	23286	1000	VZV*
98	54.81	21736	1000	VZV*
98	55.87	24170	1000	VZV*
98	56.15	22917	1000	VZV*
98	57.23	22943	1000	VZV*
98	58.38	26251	1000	VZV*
98	59.55	23190	1000	VZV*
98	61.08	19612	1000	VZV*
98	62.65	19960	1000	VZV*
102	32.53	3718	50	Diphtheria
102	33.27	3427	50	Diphtheria
102	33.85	3765	50	Diphtheria
102	34.41	5333	50	Diphtheria
102	35.02	5725	50	Diphtheria
102	35.57	4967	50	Diphtheria
102	36.09	4874	50	Diphtheria
102	32.53	3957	14.3	Tetanus
102	33.27	3145	14.3	Tetanus
102	33.85	3301	14.3	Tetanus
102	34.41	4073	14.3	Tetanus
102	35.02	4113	14.3	Tetanus
102	35.57	4006	14.3	Tetanus
102	36.09	4149	14.3	Tetanus
102	32.53	28991	769	Rubella
102	33.27	28987	769	Rubella
102	33.85	30030	769	Rubella
102	34.41	31924	769	Rubella
102	35.02	33102	769	Rubella
102	35.57	29507	769	Rubella
102	36.09	30184	769	Rubella
102	43.48	26224	769	Rubella
102	32.53	3389	950	Vaccinia
102	33.27	3079	950	Vaccinia
102	33.85	3499	950	Vaccinia
102	34.41	3637	950	Vaccinia
102	35.02	3657	950	Vaccinia
102	35.57	3874	950	Vaccinia
102	36.09	4252	950	Vaccinia
102	43.48	4823	950	Vaccinia
102	32.53	23836	1000	VZV*
102	33.27	24054	1000	VZV*
102	33.85	22473	1000	VZV*
102	34.41	24897	1000	VZV*
102	35.02	23557	1000	VZV*
102	35.57	23332	1000	VZV*
102	36.09	24168	1000	VZV*
102	43.48	19788	1000	VZV*
103	35.79	837	50	Diphtheria
103	40.43	1348	50	Diphtheria
103	43.71	977	50	Diphtheria
103	44.74	885	50	Diphtheria
103	45.26	803	50	Diphtheria
103	45.89	781	50	Diphtheria
103	47.56	711	50	Diphtheria
103	48.61	675	50	Diphtheria
103	49.75	663	50	Diphtheria
103	50.36	665	50	Diphtheria
103	51.44	656	50	Diphtheria
103	52.54	610	50	Diphtheria
103	35.79	7465	14.3	Tetanus
103	40.43	5035	14.3	Tetanus
103	43.71	4032	14.3	Tetanus
103	44.74	4442	14.3	Tetanus
103	45.26	3596	14.3	Tetanus
103	45.89	4217	14.3	Tetanus
103	47.56	3493	14.3	Tetanus
103	48.61	2973	14.3	Tetanus
103	49.75	3162	14.3	Tetanus
103	50.36	3046	14.3	Tetanus
103	51.44	2692	14.3	Tetanus
103	52.54	2558	14.3	Tetanus
103	35.79	12600	1000	Measles
103	40.43	14684	1000	Measles
103	41.42	12309	1000	Measles
103	43.71	15001	1000	Measles
103	44.74	15580	1000	Measles
103	45.26	16255	1000	Measles
103	45.89	15744	1000	Measles
103	47.56	15227	1000	Measles
103	48.61	14134	1000	Measles
103	49.75	15346	1000	Measles
103	50.36	14965	1000	Measles
103	51.44	15516	1000	Measles
103	52.54	16272	1000	Measles
103	53.6	14605	1000	Measles
103	54.56	13933	1000	Measles
103	55.56	16797	1000	Measles
103	58.82	14647	1000	Measles
103	60.16	16657	1000	Measles
103	35.79	577	950	Vaccinia
103	40.43	433	950	Vaccinia
103	41.42	381	950	Vaccinia
103	43.71	401	950	Vaccinia
103	44.74	394	950	Vaccinia
103	45.26	431	950	Vaccinia
103	45.89	405	950	Vaccinia
103	47.56	373	950	Vaccinia
103	48.61	366	950	Vaccinia
103	49.75	369	950	Vaccinia
103	50.36	371	950	Vaccinia
103	51.44	375	950	Vaccinia
103	52.54	346	950	Vaccinia
103	53.6	351	950	Vaccinia
103	54.56	365	950	Vaccinia
103	55.56	495	950	Vaccinia
103	58.82	483	950	Vaccinia
103	60.16	524	950	Vaccinia
103	35.79	6610	1000	VZV*
103	40.43	6325	1000	VZV*
103	41.42	6015	1000	VZV*
103	43.71	6533	1000	VZV*
103	44.74	6064	1000	VZV*
103	45.26	6634	1000	VZV*
103	45.89	5634	1000	VZV*
103	47.56	5803	1000	VZV*
103	48.61	5401	1000	VZV*
103	49.75	5479	1000	VZV*
103	50.36	5238	1000	VZV*
103	51.44	5281	1000	VZV*
103	52.54	5179	1000	VZV*
103	53.6	5376	1000	VZV*
103	54.56	5281	1000	VZV*
103	55.56	5851	1000	VZV*
103	58.82	5313	1000	VZV*
103	60.16	6334	1000	VZV*
107	42.96	1268	50	Diphtheria
107	43.51	1263	50	Diphtheria
107	43.79	1070	50	Diphtheria
107	45.14	1007	50	Diphtheria
107	45.29	913	50	Diphtheria
107	46.74	812	50	Diphtheria
107	47.81	745	50	Diphtheria
107	49.13	735	50	Diphtheria
107	51.43	523	50	Diphtheria
107	51.57	700	50	Diphtheria
107	52.46	799	50	Diphtheria
107	52.48	774	50	Diphtheria
107	52.49	789	50	Diphtheria
107	52.51	679	50	Diphtheria
107	52.6	831	50	Diphtheria
107	52.8	705	50	Diphtheria
107	52.94	642	50	Diphtheria
107	53.2	777	50	Diphtheria
107	53.44	736	50	Diphtheria
107	53.46	728	50	Diphtheria
107	53.91	697	50	Diphtheria
107	54.38	766	50	Diphtheria
107	42.96	6934	14.3	Tetanus
107	43.51	6950	14.3	Tetanus
107	43.79	5504	14.3	Tetanus
107	45.14	6896	14.3	Tetanus
107	45.29	6412	14.3	Tetanus
107	46.74	5522	14.3	Tetanus
107	47.81	5260	14.3	Tetanus
107	49.13	4929	14.3	Tetanus
107	51.43	4531	14.3	Tetanus
107	51.57	4597	14.3	Tetanus
107	52.46	4759	14.3	Tetanus
107	52.48	4886	14.3	Tetanus
107	52.49	4725	14.3	Tetanus
107	52.51	4714	14.3	Tetanus
107	52.6	4235	14.3	Tetanus
107	52.8	4802	14.3	Tetanus
107	52.94	4402	14.3	Tetanus
107	53.2	4521	14.3	Tetanus
107	53.44	4542	14.3	Tetanus
107	53.46	4834	14.3	Tetanus
107	53.91	4529	14.3	Tetanus
107	54.38	4533	14.3	Tetanus
107	28.35	18604	1000	Measles
107	36.31	17322	1000	Measles
107	37.34	17889	1000	Measles
107	37.86	16523	1000	Measles
107	37.92	17896	1000	Measles
107	38.72	15036	1000	Measles
107	40.3	18185	1000	Measles
107	40.83	17717	1000	Measles
107	42.96	16316	1000	Measles
107	43.51	16678	1000	Measles
107	43.79	17183	1000	Measles
107	45.14	18159	1000	Measles
107	45.29	16155	1000	Measles
107	46.74	17655	1000	Measles
107	47.81	18803	1000	Measles
107	49.13	19973	1000	Measles
107	51.43	16360	1000	Measles
107	51.57	18404	1000	Measles
107	52.46	22757	1000	Measles
107	52.48	22261	1000	Measles
107	52.49	24266	1000	Measles
107	52.51	24895	1000	Measles
107	52.6	25391	1000	Measles
107	52.8	21702	1000	Measles
107	52.94	23240	1000	Measles
107	53.2	25614	1000	Measles
107	53.44	32227	1000	Measles
107	53.46	25885	1000	Measles
107	53.91	23938	1000	Measles
107	54.38	21643	1000	Measles
107	28.35	6923	769	Rubella
107	36.31	5344	769	Rubella
107	37.34	4884	769	Rubella
107	37.86	4291	769	Rubella
107	37.92	5105	769	Rubella
107	38.72	4517	769	Rubella
107	40.3	5119	769	Rubella
107	40.83	4877	769	Rubella
107	42.96	4337	769	Rubella
107	43.51	4648	769	Rubella
107	43.79	5296	769	Rubella
107	45.14	5593	769	Rubella
107	45.29	4954	769	Rubella
107	46.74	5126	769	Rubella
107	47.81	5313	769	Rubella
107	49.13	5745	769	Rubella
107	51.43	5183	769	Rubella
107	51.57	5055	769	Rubella
107	52.46	5498	769	Rubella
107	52.48	5447	769	Rubella
107	52.49	5743	769	Rubella
107	52.51	5762	769	Rubella
107	52.6	5388	769	Rubella
107	52.8	5259	769	Rubella
107	52.94	5538	769	Rubella
107	53.2	5943	769	Rubella
107	53.44	5876	769	Rubella
107	53.46	6510	769	Rubella
107	53.91	6557	769	Rubella
107	54.38	6520	769	Rubella
107	28.35	288	950	Vaccinia
107	36.31	189	950	Vaccinia
107	37.34	176	950	Vaccinia
107	37.86	164	950	Vaccinia
107	37.92	187	950	Vaccinia
107	38.72	176	950	Vaccinia
107	40.3	186	950	Vaccinia
107	40.83	199	950	Vaccinia
107	42.96	199	950	Vaccinia
107	43.51	182	950	Vaccinia
107	43.79	174	950	Vaccinia
107	45.14	181	950	Vaccinia
107	45.29	162	950	Vaccinia
107	46.74	181	950	Vaccinia
107	47.81	206	950	Vaccinia
107	49.13	215	950	Vaccinia
107	51.43	174	950	Vaccinia
107	51.57	197	950	Vaccinia
107	28.35	1332	200	Mumps*
107	36.31	1706	200	Mumps*
107	37.34	1676	200	Mumps*
107	37.86	1576	200	Mumps*
107	37.92	1684	200	Mumps*
107	38.72	1470	200	Mumps*
107	40.3	1926	200	Mumps*
107	40.83	1983	200	Mumps*
107	42.96	1585	200	Mumps*
107	43.51	1660	200	Mumps*
107	43.79	1325	200	Mumps*
107	45.14	1648	200	Mumps*
107	45.29	1500	200	Mumps*
107	46.74	1606	200	Mumps*
107	47.81	1642	200	Mumps*
107	49.13	1764	200	Mumps*
107	51.43	1185	200	Mumps*
107	51.57	1679	200	Mumps*
107	52.46	1726	200	Mumps*
107	52.48	1783	200	Mumps*
107	52.49	1990	200	Mumps*
107	52.51	1879	200	Mumps*
107	52.6	1625	200	Mumps*
107	52.8	1672	200	Mumps*
107	52.94	1755	200	Mumps*
107	53.2	2042	200	Mumps*
107	53.44	1893	200	Mumps*
107	53.46	1864	200	Mumps*
107	53.91	1999	200	Mumps*
107	54.38	1860	200	Mumps*
107	28.35	3731	1000	VZV*
107	36.31	5288	1000	VZV*
107	37.34	4675	1000	VZV*
107	37.86	4131	1000	VZV*
107	37.92	4301	1000	VZV*
107	38.72	4384	1000	VZV*
107	40.3	4192	1000	VZV*
107	40.83	4541	1000	VZV*
107	42.96	3784	1000	VZV*
107	43.51	3793	1000	VZV*
107	43.79	3925	1000	VZV*
107	45.14	4544	1000	VZV*
107	45.29	4092	1000	VZV*
107	46.74	4123	1000	VZV*
107	47.81	3894	1000	VZV*
107	49.13	4632	1000	VZV*
107	51.43	3372	1000	VZV*
107	51.57	3902	1000	VZV*
107	52.46	4272	1000	VZV*
107	52.48	4337	1000	VZV*
107	52.49	4112	1000	VZV*
107	52.51	4711	1000	VZV*
107	52.6	4449	1000	VZV*
107	52.8	3782	1000	VZV*
107	52.94	3886	1000	VZV*
107	53.2	4024	1000	VZV*
107	53.44	4107	1000	VZV*
107	53.46	4042	1000	VZV*
107	53.91	3862	1000	VZV*
107	54.38	4339	1000	VZV*
227	29.57	934	50	Diphtheria
227	30.24	872	50	Diphtheria
227	31.12	692	50	Diphtheria
227	32.16	562	50	Diphtheria
227	33.31	533	50	Diphtheria
227	35.08	472	50	Diphtheria
227	29.57	3095	14.3	Tetanus
227	30.24	2907	14.3	Tetanus
227	31.12	2229	14.3	Tetanus
227	32.16	1975	14.3	Tetanus
227	33.31	2034	14.3	Tetanus
227	35.08	2018	14.3	Tetanus
227	29.57	386	1000	Measles
227	30.24	425	1000	Measles
227	31.12	629	1000	Measles
227	32.16	502	1000	Measles
227	33.31	444	1000	Measles
227	35.08	578	1000	Measles
227	36.72	480	1000	Measles
227	36.98	555	1000	Measles
227	29.57	282	769	Rubella
227	30.24	253	769	Rubella
227	31.12	221	769	Rubella
227	32.16	192	769	Rubella
227	33.31	221	769	Rubella
227	35.08	209	769	Rubella
227	36.72	198	769	Rubella
227	36.98	199	769	Rubella
227	38.92	218	769	Rubella
227	41.13	205	769	Rubella
227	42.87	201	769	Rubella
227	29.57	788	200	Mumps*
227	30.24	834	200	Mumps*
227	31.12	1171	200	Mumps*
227	32.16	1054	200	Mumps*
227	33.31	1130	200	Mumps*
227	35.08	1064	200	Mumps*
227	36.72	972	200	Mumps*
227	36.98	950	200	Mumps*
227	38.92	973	200	Mumps*
227	41.13	955	200	Mumps*
227	42.87	1054	200	Mumps*
227	29.57	14709	1000	VZV*
227	30.24	14363	1000	VZV*
227	31.12	13258	1000	VZV*
227	32.16	11193	1000	VZV*
227	33.31	10708	1000	VZV*
227	35.08	8775	1000	VZV*
227	36.72	8542	1000	VZV*
227	36.98	7047	1000	VZV*
227	38.92	7354	1000	VZV*
227	41.13	5678	1000	VZV*
227	42.87	5784	1000	VZV*
229	49.54	2744	50	Diphtheria
229	50.88	5012	50	Diphtheria
229	51.96	4609	50	Diphtheria
229	53.11	3608	50	Diphtheria
229	55.96	4672	50	Diphtheria
229	49.54	2776	14.3	Tetanus
229	50.88	2337	14.3	Tetanus
229	51.96	2428	14.3	Tetanus
229	53.11	1963	14.3	Tetanus
229	55.96	2339	14.3	Tetanus
229	34.73	50266	1000	Measles
229	49.54	44161	1000	Measles
229	50.88	47266	1000	Measles
229	51.96	50261	1000	Measles
229	53.11	49463	1000	Measles
229	55.96	53864	1000	Measles
229	34.73	3377	769	Rubella
229	49.54	1600	769	Rubella
229	50.88	1577	769	Rubella
229	51.96	1595	769	Rubella
229	53.11	1207	769	Rubella
229	55.96	1320	769	Rubella
229	34.73	20591	950	Vaccinia
229	49.54	11089	950	Vaccinia
229	50.88	10431	950	Vaccinia
229	51.96	11368	950	Vaccinia
229	53.11	8894	950	Vaccinia
229	55.96	9481	950	Vaccinia
229	34.73	1309	200	Mumps*
229	49.54	1545	200	Mumps*
229	50.88	1705	200	Mumps*
229	51.96	1857	200	Mumps*
229	53.11	1728	200	Mumps*
229	55.96	1631	200	Mumps*
229	34.73	22510	1000	VZV*
229	49.54	15380	1000	VZV*
229	50.88	14271	1000	VZV*
229	51.96	14854	1000	VZV*
229	53.11	13533	1000	VZV*
229	55.96	14652	1000	VZV*
230	39.07	6229	50	Diphtheria
230	40.95	5847	50	Diphtheria
230	41.47	5499	50	Diphtheria
230	42.46	5718	50	Diphtheria
230	43.09	5590	50	Diphtheria
230	44.25	6011	50	Diphtheria
230	45.44	5654	50	Diphtheria
230	46.03	4484	50	Diphtheria
230	47.08	4896	50	Diphtheria
230	48.35	4378	50	Diphtheria
230	49.26	4541	50	Diphtheria
230	49.92	5279	50	Diphtheria
230	51.09	4758	50	Diphtheria
230	52.16	4595	50	Diphtheria
230	53.31	4555	50	Diphtheria
230	54.48	4183	50	Diphtheria
230	56.17	3635	50	Diphtheria
230	57.07	4003	50	Diphtheria
230	57.09	3899	50	Diphtheria
230	57.11	4158	50	Diphtheria
230	57.13	4147	50	Diphtheria
230	57.25	3962	50	Diphtheria
230	57.27	4316	50	Diphtheria
230	57.3	3843	50	Diphtheria
230	57.42	3889	50	Diphtheria
230	57.55	3849	50	Diphtheria
230	39.07	6448	14.3	Tetanus
230	40.95	5140	14.3	Tetanus
230	41.47	4848	14.3	Tetanus
230	42.46	4628	14.3	Tetanus
230	43.09	4105	14.3	Tetanus
230	44.25	4406	14.3	Tetanus
230	45.44	4775	14.3	Tetanus
230	46.03	4447	14.3	Tetanus
230	47.08	4402	14.3	Tetanus
230	48.35	4110	14.3	Tetanus
230	49.26	3576	14.3	Tetanus
230	49.92	3902	14.3	Tetanus
230	51.09	3780	14.3	Tetanus
230	52.16	3551	14.3	Tetanus
230	53.31	3672	14.3	Tetanus
230	54.48	3480	14.3	Tetanus
230	56.17	3526	14.3	Tetanus
230	57.07	4024	14.3	Tetanus
230	57.09	3903	14.3	Tetanus
230	57.11	3972	14.3	Tetanus
230	57.13	5112	14.3	Tetanus
230	57.25	3926	14.3	Tetanus
230	57.27	4061	14.3	Tetanus
230	57.3	3755	14.3	Tetanus
230	57.42	3964	14.3	Tetanus
230	57.55	4066	14.3	Tetanus
230	39.07	13965	1000	Measles
230	40.95	12965	1000	Measles
230	41.47	14677	1000	Measles
230	42.46	14314	1000	Measles
230	43.09	14068	1000	Measles
230	44.25	13994	1000	Measles
230	45.44	13320	1000	Measles
230	46.03	10531	1000	Measles
230	47.08	12230	1000	Measles
230	48.35	11320	1000	Measles
230	49.26	10920	1000	Measles
230	49.92	11922	1000	Measles
230	51.09	12162	1000	Measles
230	52.16	12694	1000	Measles
230	53.31	12361	1000	Measles
230	54.48	12963	1000	Measles
230	56.17	11903	1000	Measles
230	57.07	12962	1000	Measles
230	57.09	13268	1000	Measles
230	57.11	13318	1000	Measles
230	57.13	12924	1000	Measles
230	57.25	12544	1000	Measles
230	57.27	13914	1000	Measles
230	57.3	14829	1000	Measles
230	57.42	13683	1000	Measles
230	57.55	13193	1000	Measles
230	39.07	10493	769	Rubella
230	40.95	10798	769	Rubella
230	41.47	9427	769	Rubella
230	42.46	9154	769	Rubella
230	43.09	9926	769	Rubella
230	44.25	10462	769	Rubella
230	45.44	9106	769	Rubella
230	46.03	7336	769	Rubella
230	47.08	9102	769	Rubella
230	48.35	8698	769	Rubella
230	49.26	8626	769	Rubella
230	49.92	9210	769	Rubella
230	51.09	8261	769	Rubella
230	52.16	7832	769	Rubella
230	53.31	8401	769	Rubella
230	54.48	7465	769	Rubella
230	56.17	6503	769	Rubella
230	57.07	6665	769	Rubella
230	57.09	7416	769	Rubella
230	57.11	8592	769	Rubella
230	57.13	8841	769	Rubella
230	57.25	7223	769	Rubella
230	57.27	7674	769	Rubella
230	57.3	7203	769	Rubella
230	57.42	7189	769	Rubella
230	57.55	7764	769	Rubella
230	39.07	6154	950	Vaccinia
230	40.95	6075	950	Vaccinia
230	41.47	5821	950	Vaccinia
230	42.46	7329	950	Vaccinia
230	43.09	5590	950	Vaccinia
230	44.25	6874	950	Vaccinia
230	45.44	5222	950	Vaccinia
230	46.03	4521	950	Vaccinia
230	47.08	6144	950	Vaccinia
230	48.35	5014	950	Vaccinia
230	49.26	5245	950	Vaccinia
230	49.92	5287	950	Vaccinia
230	51.09	4692	950	Vaccinia
230	52.16	4707	950	Vaccinia
230	53.31	5518	950	Vaccinia
230	54.48	5098	950	Vaccinia
230	56.17	4989	950	Vaccinia
230	39.07	1126	200	Mumps*
230	40.95	1301	200	Mumps*
230	41.47	1158	200	Mumps*
230	42.46	1134	200	Mumps*
230	43.09	1118	200	Mumps*
230	44.25	1239	200	Mumps*
230	45.44	995	200	Mumps*
230	46.03	800	200	Mumps*
230	47.08	964	200	Mumps*
230	48.35	926	200	Mumps*
230	49.26	1056	200	Mumps*
230	49.92	1180	200	Mumps*
230	51.09	1186	200	Mumps*
230	52.16	1609	200	Mumps*
230	53.31	1494	200	Mumps*
230	54.48	1354	200	Mumps*
230	56.17	1236	200	Mumps*
230	57.07	1188	200	Mumps*
230	57.09	1107	200	Mumps*
230	57.11	1302	200	Mumps*
230	57.13	1535	200	Mumps*
230	57.25	1255	200	Mumps*
230	57.27	1386	200	Mumps*
230	57.3	1227	200	Mumps*
230	57.42	1295	200	Mumps*
230	57.55	1319	200	Mumps*
230	39.07	17379	1000	VZV*
230	40.95	16537	1000	VZV*
230	41.47	16781	1000	VZV*
230	42.46	16501	1000	VZV*
230	43.09	16457	1000	VZV*
230	44.25	19040	1000	VZV*
230	45.44	16234	1000	VZV*
230	46.03	12739	1000	VZV*
230	47.08	13919	1000	VZV*
230	48.35	13852	1000	VZV*
230	49.26	13224	1000	VZV*
230	49.92	14215	1000	VZV*
230	51.09	12882	1000	VZV*
230	52.16	13658	1000	VZV*
230	53.31	13009	1000	VZV*
230	54.48	12578	1000	VZV*
230	56.17	11108	1000	VZV*
230	57.07	12458	1000	VZV*
230	57.09	11420	1000	VZV*
230	57.11	13760	1000	VZV*
230	57.13	12057	1000	VZV*
230	57.25	11381	1000	VZV*
230	57.27	10928	1000	VZV*
230	57.3	12219	1000	VZV*
230	57.42	10690	1000	VZV*
230	57.55	11903	1000	VZV*
231	50.33	18726	50	Diphtheria
231	51.44	14151	50	Diphtheria
231	52.61	13638	50	Diphtheria
231	53.68	14276	50	Diphtheria
231	54.79	15356	50	Diphtheria
231	56.13	13033	50	Diphtheria
231	57.2	13532	50	Diphtheria
231	58.36	13463	50	Diphtheria
231	59.53	11787	50	Diphtheria
231	61.21	10423	50	Diphtheria
231	50.33	5364	14.3	Tetanus
231	51.44	3536	14.3	Tetanus
231	52.61	3070	14.3	Tetanus
231	53.68	5003	14.3	Tetanus
231	54.79	3471	14.3	Tetanus
231	56.13	2990	14.3	Tetanus
231	57.2	3099	14.3	Tetanus
231	58.36	2929	14.3	Tetanus
231	59.53	2506	14.3	Tetanus
231	61.21	2308	14.3	Tetanus
231	38.01	27075	1000	Measles
231	44.11	38145	1000	Measles
231	45.96	46355	1000	Measles
231	46.51	35485	1000	Measles
231	47.51	39303	1000	Measles
231	48.14	43290	1000	Measles
231	49.29	42807	1000	Measles
231	50.33	44086	1000	Measles
231	51.44	35618	1000	Measles
231	52.61	36006	1000	Measles
231	53.68	35488	1000	Measles
231	54.79	34181	1000	Measles
231	56.13	32783	1000	Measles
231	57.2	36637	1000	Measles
231	58.36	38873	1000	Measles
231	59.53	35288	1000	Measles
231	61.21	34010	1000	Measles
231	38.01	15268	769	Rubella
231	44.11	18649	769	Rubella
231	45.96	19312	769	Rubella
231	46.51	21128	769	Rubella
231	47.51	22593	769	Rubella
231	48.14	21797	769	Rubella
231	49.29	21870	769	Rubella
231	50.33	21137	769	Rubella
231	51.44	20526	769	Rubella
231	52.61	19386	769	Rubella
231	53.68	19852	769	Rubella
231	54.79	19314	769	Rubella
231	56.13	24023	769	Rubella
231	57.2	21954	769	Rubella
231	58.36	23213	769	Rubella
231	59.53	19587	769	Rubella
231	61.21	21048	769	Rubella
231	38.01	1910	950	Vaccinia
231	44.11	1979	950	Vaccinia
231	45.96	2287	950	Vaccinia
231	46.51	2555	950	Vaccinia
231	47.51	2178	950	Vaccinia
231	48.14	2296	950	Vaccinia
231	49.29	2455	950	Vaccinia
231	50.33	2556	950	Vaccinia
231	51.44	2323	950	Vaccinia
231	52.61	2142	950	Vaccinia
231	53.68	2043	950	Vaccinia
231	54.79	2206	950	Vaccinia
231	56.13	2113	950	Vaccinia
231	57.2	2382	950	Vaccinia
231	58.36	2703	950	Vaccinia
231	59.53	2973	950	Vaccinia
231	61.21	2596	950	Vaccinia
231	38.01	2298	200	Mumps*
231	44.11	2902	200	Mumps*
231	45.96	3566	200	Mumps*
231	46.51	3142	200	Mumps*
231	47.51	2927	200	Mumps*
231	48.14	3029	200	Mumps*
231	49.29	3107	200	Mumps*
231	50.33	2803	200	Mumps*
231	51.44	2857	200	Mumps*
231	52.61	2925	200	Mumps*
231	53.68	3567	200	Mumps*
231	54.79	3305	200	Mumps*
231	56.13	3013	200	Mumps*
231	57.2	3387	200	Mumps*
231	58.36	3214	200	Mumps*
231	59.53	3263	200	Mumps*
231	61.21	3260	200	Mumps*
231	38.01	5948	1000	VZV*
231	44.11	5156	1000	VZV*
231	45.96	6173	1000	VZV*
231	46.51	5164	1000	VZV*
231	47.51	5312	1000	VZV*
231	48.14	4488	1000	VZV*
231	49.29	5781	1000	VZV*
231	50.33	5198	1000	VZV*
231	51.44	5225	1000	VZV*
231	52.61	4081	1000	VZV*
231	53.68	6858	1000	VZV*
231	54.79	8385	1000	VZV*
231	56.13	6986	1000	VZV*
231	57.2	7767	1000	VZV*
231	58.36	9063	1000	VZV*
231	59.53	8273	1000	VZV*
231	61.21	8374	1000	VZV*
244	44.87	7219	50	Diphtheria
244	45.94	9615	50	Diphtheria
244	47.04	5773	50	Diphtheria
244	48.1	5142	50	Diphtheria
244	49.06	2856	50	Diphtheria
244	50.06	2987	50	Diphtheria
244	51.26	2746	50	Diphtheria
244	53.47	2771	50	Diphtheria
244	44.87	4295	14.3	Tetanus
244	45.94	3741	14.3	Tetanus
244	47.04	3432	14.3	Tetanus
244	48.1	3354	14.3	Tetanus
244	49.06	2321	14.3	Tetanus
244	50.06	2490	14.3	Tetanus
244	51.26	2771	14.3	Tetanus
244	53.47	3409	14.3	Tetanus
244	30.26	82414	1000	Measles
244	38.2	61605	1000	Measles
244	39.25	45973	1000	Measles
244	39.76	46025	1000	Measles
244	40.39	49099	1000	Measles
244	41.55	59784	1000	Measles
244	42.58	55710	1000	Measles
244	43.49	45388	1000	Measles
244	44.87	52747	1000	Measles
244	45.94	46714	1000	Measles
244	47.04	49835	1000	Measles
244	48.1	56117	1000	Measles
244	49.06	43790	1000	Measles
244	50.06	51785	1000	Measles
244	51.26	59546	1000	Measles
244	53.47	59928	1000	Measles
244	30.26	32526	769	Rubella
244	38.2	23284	769	Rubella
244	39.25	18844	769	Rubella
244	39.76	18211	769	Rubella
244	40.39	17613	769	Rubella
244	41.55	18948	769	Rubella
244	42.58	21457	769	Rubella
244	43.49	18169	769	Rubella
244	44.87	26842	769	Rubella
244	45.94	23812	769	Rubella
244	47.04	23399	769	Rubella
244	48.1	24311	769	Rubella
244	49.06	44316	769	Rubella
244	50.06	38585	769	Rubella
244	51.26	35868	769	Rubella
244	53.47	33534	769	Rubella
244	30.26	2682	950	Vaccinia
244	38.2	2132	950	Vaccinia
244	39.25	1947	950	Vaccinia
244	39.76	1942	950	Vaccinia
244	40.39	2245	950	Vaccinia
244	41.55	2060	950	Vaccinia
244	42.58	2011	950	Vaccinia
244	43.49	1825	950	Vaccinia
244	44.87	1972	950	Vaccinia
244	45.94	1964	950	Vaccinia
244	47.04	1849	950	Vaccinia
244	48.1	1914	950	Vaccinia
244	49.06	1483	950	Vaccinia
244	50.06	1862	950	Vaccinia
244	51.26	1909	950	Vaccinia
244	53.47	1957	950	Vaccinia
244	30.26	1352	200	Mumps*
244	38.2	1131	200	Mumps*
244	39.25	1051	200	Mumps*
244	39.76	1130	200	Mumps*
244	40.39	1418	200	Mumps*
244	41.55	1183	200	Mumps*
244	42.58	958	200	Mumps*
244	43.49	942	200	Mumps*
244	44.87	1113	200	Mumps*
244	45.94	1193	200	Mumps*
244	47.04	958	200	Mumps*
244	48.1	982	200	Mumps*
244	49.06	755	200	Mumps*
244	50.06	952	200	Mumps*
244	51.26	985	200	Mumps*
244	53.47	907	200	Mumps*
244	30.26	14394	1000	VZV*
244	38.2	10770	1000	VZV*
244	39.25	10127	1000	VZV*
244	39.76	8878	1000	VZV*
244	40.39	9360	1000	VZV*
244	41.55	8431	1000	VZV*
244	42.58	8756	1000	VZV*
244	43.49	8219	1000	VZV*
244	44.87	8352	1000	VZV*
244	45.94	8374	1000	VZV*
244	47.04	8487	1000	VZV*
244	48.1	8899	1000	VZV*
245	30.41	287	50	Diphtheria
245	31.44	264	50	Diphtheria
245	32.55	463	50	Diphtheria
245	33.73	548	50	Diphtheria
245	34.28	507	50	Diphtheria
245	35.91	334	50	Diphtheria
245	36.96	378	50	Diphtheria
245	37.25	364	50	Diphtheria
245	30.41	10834	14.3	Tetanus
245	31.44	9655	14.3	Tetanus
245	32.55	9304	14.3	Tetanus
245	33.73	7301	14.3	Tetanus
245	34.28	8162	14.3	Tetanus
245	35.91	6642	14.3	Tetanus
245	36.96	6298	14.3	Tetanus
245	37.25	6267	14.3	Tetanus
245	24.53	7664	1000	Measles
245	27.09	8123	1000	Measles
245	27.63	7411	1000	Measles
245	28.63	8899	1000	Measles
245	29.26	7879	1000	Measles
245	30.41	7789	1000	Measles
245	31.44	7353	1000	Measles
245	32.55	9362	1000	Measles
245	33.73	7202	1000	Measles
245	34.28	8150	1000	Measles
245	35.91	5651	1000	Measles
245	36.96	6059	1000	Measles
245	37.25	6116	1000	Measles
245	38.32	4802	1000	Measles
245	39.48	4426	1000	Measles
245	40.64	4631	1000	Measles
245	42.33	5420	1000	Measles
245	24.53	491	950	Vaccinia
245	27.09	371	950	Vaccinia
245	27.63	447	950	Vaccinia
245	28.63	465	950	Vaccinia
245	29.26	550	950	Vaccinia
245	30.41	522	950	Vaccinia
245	31.44	389	950	Vaccinia
245	32.55	464	950	Vaccinia
245	33.73	393	950	Vaccinia
245	34.28	409	950	Vaccinia
245	35.91	326	950	Vaccinia
245	36.96	404	950	Vaccinia
245	37.25	389	950	Vaccinia
245	38.32	362	950	Vaccinia
245	39.48	391	950	Vaccinia
245	40.64	386	950	Vaccinia
245	42.33	462	950	Vaccinia
245	24.53	3602	200	Mumps*
245	27.09	3749	200	Mumps*
245	27.63	3636	200	Mumps*
245	28.63	3779	200	Mumps*
245	29.26	3534	200	Mumps*
245	30.41	4190	200	Mumps*
245	31.44	3997	200	Mumps*
245	32.55	4585	200	Mumps*
245	33.73	4291	200	Mumps*
245	34.28	4344	200	Mumps*
245	35.91	4247	200	Mumps*
245	36.96	4715	200	Mumps*
245	37.25	4822	200	Mumps*
245	38.32	4483	200	Mumps*
245	39.48	4376	200	Mumps*
245	40.64	5189	200	Mumps*
245	42.33	4942	200	Mumps*
245	29.26	17485	1000	VZV*
245	30.41	14884	1000	VZV*
245	31.44	12914	1000	VZV*
245	32.55	12866	1000	VZV*
245	33.73	11267	1000	VZV*
245	34.28	11628	1000	VZV*
245	35.91	9648	1000	VZV*
245	36.96	10135	1000	VZV*
245	37.25	9836	1000	VZV*
245	38.32	9567	1000	VZV*
245	39.48	9899	1000	VZV*
245	40.64	9596	1000	VZV*
245	42.33	8593	1000	VZV*
247	40.9	4447	14.3	Tetanus
247	41.43	4518	14.3	Tetanus
247	42.66	4455	14.3	Tetanus
247	43.28	4864	14.3	Tetanus
247	44.4	4073	14.3	Tetanus
247	45.41	3698	14.3	Tetanus
247	46	3745	14.3	Tetanus
247	47.34	3221	14.3	Tetanus
247	48.61	3046	14.3	Tetanus
247	40.9	48985	1000	Measles
247	41.43	48962	1000	Measles
247	42.66	52517	1000	Measles
247	43.28	45934	1000	Measles
247	44.4	46003	1000	Measles
247	45.41	50455	1000	Measles
247	46	55843	1000	Measles
247	47.34	49781	1000	Measles
247	48.61	56101	1000	Measles
247	53.94	56260	1000	Measles
247	56.14	54706	1000	Measles
247	40.9	11661	769	Rubella
247	41.43	10981	769	Rubella
247	42.66	11649	769	Rubella
247	43.28	11060	769	Rubella
247	44.4	10105	769	Rubella
247	45.41	10077	769	Rubella
247	46	9784	769	Rubella
247	47.34	9302	769	Rubella
247	48.61	9537	769	Rubella
247	53.94	9148	769	Rubella
247	56.14	8006	769	Rubella
247	40.9	3536	950	Vaccinia
247	41.43	3932	950	Vaccinia
247	42.66	3722	950	Vaccinia
247	43.28	3648	950	Vaccinia
247	44.4	3832	950	Vaccinia
247	45.41	3968	950	Vaccinia
247	46	4226	950	Vaccinia
247	47.34	3847	950	Vaccinia
247	48.61	4017	950	Vaccinia
247	53.94	3512	950	Vaccinia
247	56.14	3195	950	Vaccinia
247	40.9	4082	200	Mumps*
247	41.43	4171	200	Mumps*
247	42.66	4262	200	Mumps*
247	43.28	3264	200	Mumps*
247	44.4	3049	200	Mumps*
247	45.41	4077	200	Mumps*
247	46	3897	200	Mumps*
247	47.34	4184	200	Mumps*
247	48.61	3278	200	Mumps*
247	53.94	3223	200	Mumps*
247	56.14	3373	200	Mumps*
247	40.9	17105	1000	VZV*
247	41.43	19414	1000	VZV*
247	42.66	18580	1000	VZV*
247	43.28	17669	1000	VZV*
247	44.4	16989	1000	VZV*
247	45.41	16674	1000	VZV*
247	46	17133	1000	VZV*
247	47.34	15846	1000	VZV*
247	48.61	19334	1000	VZV*
247	53.94	17393	1000	VZV*
247	56.14	17131	1000	VZV*
406	45.55	539	50	Diphtheria
406	46.59	565	50	Diphtheria
406	47.11	590	50	Diphtheria
406	47.74	456	50	Diphtheria
406	48.89	433	50	Diphtheria
406	49.92	444	50	Diphtheria
406	45.55	2142	14.3	Tetanus
406	46.59	1905	14.3	Tetanus
406	47.11	1844	14.3	Tetanus
406	47.74	1561	14.3	Tetanus
406	48.89	1431	14.3	Tetanus
406	49.92	1400	14.3	Tetanus
406	37.59	1236	1000	Measles
406	45.55	1407	1000	Measles
406	46.59	1335	1000	Measles
406	47.11	1264	1000	Measles
406	47.74	1195	1000	Measles
406	48.89	1062	1000	Measles
406	49.92	1283	1000	Measles
406	51.42	1267	1000	Measles
406	52.59	1401	1000	Measles
406	53.28	1258	1000	Measles
406	54.39	968	1000	Measles
406	55.44	894	1000	Measles
406	55.73	919	1000	Measles
406	56.8	917	1000	Measles
406	57.95	970	1000	Measles
406	61.16	1166	1000	Measles
406	37.59	7156	769	Rubella
406	45.55	7066	769	Rubella
406	46.59	6642	769	Rubella
406	47.11	6980	769	Rubella
406	47.74	7347	769	Rubella
406	48.89	7261	769	Rubella
406	49.92	6947	769	Rubella
406	51.42	7760	769	Rubella
406	52.59	8128	769	Rubella
406	53.28	8335	769	Rubella
406	54.39	8599	769	Rubella
406	55.44	7329	769	Rubella
406	55.73	7787	769	Rubella
406	56.8	7197	769	Rubella
406	57.95	8355	769	Rubella
406	61.16	11004	769	Rubella
406	37.59	1473	950	Vaccinia
406	45.55	1324	950	Vaccinia
406	46.59	1287	950	Vaccinia
406	47.11	1332	950	Vaccinia
406	47.74	1150	950	Vaccinia
406	48.89	1179	950	Vaccinia
406	49.92	1291	950	Vaccinia
406	51.42	1311	950	Vaccinia
406	52.59	1270	950	Vaccinia
406	53.28	1221	950	Vaccinia
406	54.39	1206	950	Vaccinia
406	55.44	1189	950	Vaccinia
406	55.73	1291	950	Vaccinia
406	56.8	1479	950	Vaccinia
406	57.95	1948	950	Vaccinia
406	61.16	1989	950	Vaccinia
406	37.59	255	200	Mumps*
406	45.55	222	200	Mumps*
406	46.59	301	200	Mumps*
406	47.11	287	200	Mumps*
406	47.74	261	200	Mumps*
406	48.89	324	200	Mumps*
406	49.92	291	200	Mumps*
406	51.42	333	200	Mumps*
406	52.59	313	200	Mumps*
406	53.28	257	200	Mumps*
406	54.39	309	200	Mumps*
406	55.44	269	200	Mumps*
406	55.73	279	200	Mumps*
406	56.8	323	200	Mumps*
406	57.95	290	200	Mumps*
406	61.16	376	200	Mumps*
406	37.59	4815	1000	VZV*
406	45.55	4603	1000	VZV*
406	46.59	4485	1000	VZV*
406	47.11	4665	1000	VZV*
406	47.74	4243	1000	VZV*
406	48.89	4180	1000	VZV*
406	49.92	4807	1000	VZV*
406	51.42	4795	1000	VZV*
406	52.59	5016	1000	VZV*
406	53.28	4785	1000	VZV*
406	54.39	5200	1000	VZV*
406	55.44	5238	1000	VZV*
406	55.73	5352	1000	VZV*
406	56.8	5007	1000	VZV*
406	57.95	5763	1000	VZV*
406	61.16	6071	1000	VZV*
408	42.38	10005	1000	Measles
408	42.91	10579	1000	Measles
408	43.91	8993	1000	Measles
408	44.54	9551	1000	Measles
408	45.7	9364	1000	Measles
408	46.73	8876	1000	Measles
408	48.4	9419	1000	Measles
408	49.16	10314	1000	Measles
408	49.8	9915	1000	Measles
408	57.98	11239	1000	Measles
408	42.38	3595	769	Rubella
408	42.91	3666	769	Rubella
408	43.91	2762	769	Rubella
408	44.54	3258	769	Rubella
408	45.7	3094	769	Rubella
408	46.73	2979	769	Rubella
408	48.4	3536	769	Rubella
408	49.16	3612	769	Rubella
408	49.8	3633	769	Rubella
408	57.98	4440	769	Rubella
408	42.38	2339	950	Vaccinia
408	42.91	2276	950	Vaccinia
408	43.91	1767	950	Vaccinia
408	44.54	1855	950	Vaccinia
408	45.7	2033	950	Vaccinia
408	46.73	1700	950	Vaccinia
408	48.4	1990	950	Vaccinia
408	49.16	2063	950	Vaccinia
408	49.8	1628	950	Vaccinia
408	57.98	1840	950	Vaccinia
408	42.38	9953	200	Mumps*
408	42.91	10039	200	Mumps*
408	43.91	7122	200	Mumps*
408	44.54	7669	200	Mumps*
408	45.7	8178	200	Mumps*
408	46.73	6654	200	Mumps*
408	48.4	8004	200	Mumps*
408	49.16	8193	200	Mumps*
408	49.8	8420	200	Mumps*
408	57.98	10849	200	Mumps*
408	42.38	2853	1000	VZV*
408	42.91	2838	1000	VZV*
408	43.91	2268	1000	VZV*
408	44.54	2289	1000	VZV*
408	45.7	2458	1000	VZV*
408	46.73	2324	1000	VZV*
408	48.4	2113	1000	VZV*
408	49.16	2052	1000	VZV*
408	49.8	1900	1000	VZV*
408	57.98	1822	1000	VZV*
409	22.66	6360	50	Diphtheria
409	24.08	5346	50	Diphtheria
409	25.12	4470	50	Diphtheria
409	26.43	4069	50	Diphtheria
409	22.66	2454	14.3	Tetanus
409	24.08	2229	14.3	Tetanus
409	25.12	1967	14.3	Tetanus
409	26.43	1461	14.3	Tetanus
409	22.66	661	1000	Measles
409	24.08	595	1000	Measles
409	25.12	597	1000	Measles
409	26.43	605	1000	Measles
409	29.24	633	1000	Measles
409	22.66	2481	769	Rubella
409	24.08	2498	769	Rubella
409	25.12	2326	769	Rubella
409	26.43	2148	769	Rubella
409	29.24	2501	769	Rubella
409	22.66	279	950	Vaccinia
409	24.08	234	950	Vaccinia
409	25.12	238	950	Vaccinia
409	26.43	222	950	Vaccinia
409	29.24	224	950	Vaccinia
410	26.36	2087	769	Rubella
410	27.95	2619	769	Rubella
410	30.76	2645	769	Rubella
410	32.12	2192	769	Rubella
410	26.36	970	200	Mumps*
410	27.95	871	200	Mumps*
410	30.76	886	200	Mumps*
410	32.12	940	200	Mumps*
410	26.36	4454	1000	VZV*
410	27.95	4910	1000	VZV*
410	30.76	5978	1000	VZV*
410	32.12	5341	1000	VZV*
411	30.64	3647	50	Diphtheria
411	31.59	3196	50	Diphtheria
411	32.26	3144	50	Diphtheria
411	33.81	2681	50	Diphtheria
411	36.38	2936	50	Diphtheria
411	37.74	3016	50	Diphtheria
411	30.64	4707	14.3	Tetanus
411	31.59	4746	14.3	Tetanus
411	32.26	4787	14.3	Tetanus
411	33.81	4050	14.3	Tetanus
411	36.38	3042	14.3	Tetanus
411	37.74	2923	14.3	Tetanus
411	30.64	1898	1000	Measles
411	31.59	1968	1000	Measles
411	32.26	1871	1000	Measles
411	30.64	1926	769	Rubella
411	31.59	2277	769	Rubella
411	32.26	2059	769	Rubella
411	33.81	1653	769	Rubella
411	36.38	1724	769	Rubella
411	37.74	1776	769	Rubella
411	30.64	602	950	Vaccinia
411	31.59	571	950	Vaccinia
411	32.26	548	950	Vaccinia
411	33.81	580	950	Vaccinia
411	36.38	426	950	Vaccinia
411	37.74	391	950	Vaccinia
411	30.64	13329	200	Mumps*
411	31.59	12407	200	Mumps*
411	32.26	12657	200	Mumps*
411	33.81	11109	200	Mumps*
411	36.38	10857	200	Mumps*
411	37.74	10972	200	Mumps*
411	30.64	8924	1000	VZV*
411	31.59	10349	1000	VZV*
411	32.26	10830	1000	VZV*
411	33.81	8306	1000	VZV*
411	36.38	8704	1000	VZV*
411	37.74	7763	1000	VZV*
412	44.79	1352	50	Diphtheria
412	45.46	1117	50	Diphtheria
412	46.01	1185	50	Diphtheria
412	46.63	1028	50	Diphtheria
412	47.41	941	50	Diphtheria
412	44.79	1935	14.3	Tetanus
412	45.46	1953	14.3	Tetanus
412	46.01	2111	14.3	Tetanus
412	46.63	2017	14.3	Tetanus
412	47.41	1856	14.3	Tetanus
412	44.79	57558	1000	Measles
412	45.46	60478	1000	Measles
412	46.01	68674	1000	Measles
412	46.63	61934	1000	Measles
412	47.41	56283	1000	Measles
412	55.61	56329	1000	Measles
412	44.79	1794	769	Rubella
412	45.46	1897	769	Rubella
412	46.01	1892	769	Rubella
412	46.63	1909	769	Rubella
412	47.41	1878	769	Rubella
412	55.61	1648	769	Rubella
412	44.79	519	950	Vaccinia
412	45.46	537	950	Vaccinia
412	46.01	520	950	Vaccinia
412	46.63	603	950	Vaccinia
412	47.41	571	950	Vaccinia
412	55.61	522	950	Vaccinia
412	44.79	6252	200	Mumps*
412	45.46	5846	200	Mumps*
412	46.01	6462	200	Mumps*
412	46.63	5700	200	Mumps*
412	47.41	5568	200	Mumps*
412	55.61	5545	200	Mumps*
412	44.79	29266	1000	VZV*
412	45.46	21708	1000	VZV*
412	46.01	21026	1000	VZV*
412	46.63	19273	1000	VZV*
412	47.41	16444	1000	VZV*
412	55.61	10702	1000	VZV*
413	29.22	1646	50	Diphtheria
413	29.74	1411	50	Diphtheria
413	31.37	1248	50	Diphtheria
413	32.1	1183	50	Diphtheria
413	29.22	6776	14.3	Tetanus
413	29.74	5306	14.3	Tetanus
413	31.37	4575	14.3	Tetanus
413	32.1	4466	14.3	Tetanus
413	29.22	1909	1000	Measles
413	29.74	1539	1000	Measles
413	31.37	1508	1000	Measles
413	32.1	1659	1000	Measles
413	35.59	1268	1000	Measles
413	38.17	1234	1000	Measles
413	29.22	1083	200	Mumps*
413	29.74	918	200	Mumps*
413	31.37	715	200	Mumps*
413	32.1	837	200	Mumps*
413	35.59	1397	200	Mumps*
413	38.17	946	200	Mumps*
413	29.22	7229	1000	VZV*
413	29.74	7424	1000	VZV*
413	31.37	6077	1000	VZV*
413	32.1	7172	1000	VZV*
413	35.59	5849	1000	VZV*
413	38.17	7102	1000	VZV*
415	45.99	3812	1000	Measles
415	46.5	3656	1000	Measles
415	47.5	3356	1000	Measles
415	48.13	3941	1000	Measles
415	49.29	3890	1000	Measles
415	50.32	3202	1000	Measles
415	51.43	3194	1000	Measles
415	52.6	3362	1000	Measles
415	53.15	3067	1000	Measles
415	53.68	2972	1000	Measles
415	61.59	2290	1000	Measles
415	45.99	10328	769	Rubella
415	46.5	10090	769	Rubella
415	47.5	10500	769	Rubella
415	48.13	9498	769	Rubella
415	49.29	8287	769	Rubella
415	50.32	9149	769	Rubella
415	51.43	7031	769	Rubella
415	52.6	7182	769	Rubella
415	53.15	6878	769	Rubella
415	53.68	7503	769	Rubella
415	61.59	4530	769	Rubella
415	45.99	3879	950	Vaccinia
415	46.5	3167	950	Vaccinia
415	47.5	3033	950	Vaccinia
415	48.13	2790	950	Vaccinia
415	49.29	3332	950	Vaccinia
415	50.32	2688	950	Vaccinia
415	51.43	2443	950	Vaccinia
415	52.6	2770	950	Vaccinia
415	53.15	2429	950	Vaccinia
415	53.68	2590	950	Vaccinia
415	61.59	1440	950	Vaccinia
415	45.99	3029	200	Mumps*
415	46.5	2127	200	Mumps*
415	47.5	2813	200	Mumps*
415	48.13	4083	200	Mumps*
415	49.29	2784	200	Mumps*
415	50.32	2803	200	Mumps*
415	51.43	2440	200	Mumps*
415	52.6	2585	200	Mumps*
415	53.15	2280	200	Mumps*
415	53.68	2031	200	Mumps*
415	61.59	2194	200	Mumps*
415	45.99	9183	1000	VZV*
415	46.5	7764	1000	VZV*
415	47.5	6756	1000	VZV*
415	48.13	7987	1000	VZV*
415	49.29	6391	1000	VZV*
415	50.32	7128	1000	VZV*
415	51.43	6555	1000	VZV*
416	31.72	1446	50	Diphtheria
416	32.27	1482	50	Diphtheria
416	33.9	1422	50	Diphtheria
416	34.95	1488	50	Diphtheria
416	35.24	1369	50	Diphtheria
416	31.72	1762	14.3	Tetanus
416	32.27	1659	14.3	Tetanus
416	33.9	1576	14.3	Tetanus
416	34.95	1466	14.3	Tetanus
416	35.24	1419	14.3	Tetanus
416	31.72	22494	1000	Measles
416	32.27	19459	1000	Measles
416	33.9	20378	1000	Measles
416	34.95	17047	1000	Measles
416	35.24	18417	1000	Measles
416	36.31	17578	1000	Measles
416	38.12	19350	1000	Measles
416	40.71	16964	1000	Measles
416	31.72	1632	769	Rubella
416	32.27	1630	769	Rubella
416	33.9	1617	769	Rubella
416	34.95	1493	769	Rubella
416	35.24	1591	769	Rubella
416	36.31	1435	769	Rubella
416	38.12	1328	769	Rubella
416	40.71	1007	769	Rubella
416	31.72	1552	950	Vaccinia
416	32.27	1439	950	Vaccinia
416	33.9	1573	950	Vaccinia
416	34.95	1477	950	Vaccinia
416	35.24	1386	950	Vaccinia
416	36.31	1462	950	Vaccinia
416	38.12	1415	950	Vaccinia
416	40.71	1165	950	Vaccinia
416	31.72	972	200	Mumps*
416	32.27	938	200	Mumps*
416	33.9	1044	200	Mumps*
416	34.95	830	200	Mumps*
416	35.24	824	200	Mumps*
416	36.31	920	200	Mumps*
416	38.12	953	200	Mumps*
416	40.71	764	200	Mumps*
416	31.72	9931	1000	VZV*
416	32.27	8888	1000	VZV*
416	33.9	9563	1000	VZV*
416	34.95	10753	1000	VZV*
416	35.24	10154	1000	VZV*
416	36.31	11527	1000	VZV*
416	38.12	17697	1000	VZV*
416	40.71	12472	1000	VZV*
417	36.23	5764	50	Diphtheria
417	38.34	5171	50	Diphtheria
417	38.88	4952	50	Diphtheria
417	39.88	5863	50	Diphtheria
417	41.14	5048	50	Diphtheria
417	42.18	4310	50	Diphtheria
417	42.69	4536	50	Diphtheria
417	43.81	5004	50	Diphtheria
417	44.98	4722	50	Diphtheria
417	45.76	4976	50	Diphtheria
417	47.54	4739	50	Diphtheria
417	49.17	4840	50	Diphtheria
417	50.45	4972	50	Diphtheria
417	36.23	3336	14.3	Tetanus
417	38.34	4428	14.3	Tetanus
417	38.88	3930	14.3	Tetanus
417	39.88	3865	14.3	Tetanus
417	41.14	4954	14.3	Tetanus
417	42.18	3322	14.3	Tetanus
417	42.69	3716	14.3	Tetanus
417	43.81	3517	14.3	Tetanus
417	44.98	3137	14.3	Tetanus
417	45.76	3181	14.3	Tetanus
417	47.54	2615	14.3	Tetanus
417	49.17	2351	14.3	Tetanus
417	50.45	2254	14.3	Tetanus
417	36.23	82230	1000	Measles
417	38.34	71098	1000	Measles
417	38.88	63607	1000	Measles
417	39.88	67027	1000	Measles
417	41.14	68637	1000	Measles
417	42.18	61755	1000	Measles
417	42.69	67706	1000	Measles
417	43.81	69300	1000	Measles
417	44.98	69395	1000	Measles
417	45.76	80269	1000	Measles
417	47.54	82914	1000	Measles
417	49.17	83008	1000	Measles
417	50.45	99052	1000	Measles
417	51.72	89885	1000	Measles
417	53.97	111762	1000	Measles
417	36.23	19020	769	Rubella
417	38.34	19248	769	Rubella
417	38.88	17673	769	Rubella
417	39.88	19046	769	Rubella
417	41.14	21675	769	Rubella
417	42.18	16478	769	Rubella
417	42.69	17593	769	Rubella
417	43.81	17996	769	Rubella
417	44.98	18887	769	Rubella
417	45.76	18879	769	Rubella
417	47.54	18028	769	Rubella
417	49.17	18397	769	Rubella
417	50.45	18837	769	Rubella
417	51.72	19904	769	Rubella
417	53.97	21194	769	Rubella
417	36.23	1081	950	Vaccinia
417	38.34	1159	950	Vaccinia
417	38.88	1063	950	Vaccinia
417	39.88	1252	950	Vaccinia
417	41.14	1047	950	Vaccinia
417	42.18	1085	950	Vaccinia
417	42.69	959	950	Vaccinia
417	43.81	933	950	Vaccinia
417	44.98	878	950	Vaccinia
417	45.76	963	950	Vaccinia
417	47.54	908	950	Vaccinia
417	49.17	954	950	Vaccinia
417	50.45	953	950	Vaccinia
417	51.72	1074	950	Vaccinia
417	53.97	1199	950	Vaccinia
417	36.23	2721	200	Mumps*
417	38.34	3025	200	Mumps*
417	38.88	2701	200	Mumps*
417	39.88	3062	200	Mumps*
417	41.14	2831	200	Mumps*
417	42.18	2370	200	Mumps*
417	42.69	2422	200	Mumps*
417	43.81	2243	200	Mumps*
417	44.98	2326	200	Mumps*
417	45.76	2820	200	Mumps*
417	47.54	2654	200	Mumps*
417	49.17	2692	200	Mumps*
417	50.45	2688	200	Mumps*
417	51.72	2821	200	Mumps*
417	53.97	3514	200	Mumps*
417	36.23	12366	1000	VZV*
417	38.34	12315	1000	VZV*
417	38.88	10976	1000	VZV*
417	39.88	12273	1000	VZV*
417	41.14	12007	1000	VZV*
417	42.18	10631	1000	VZV*
417	42.69	12051	1000	VZV*
417	43.81	10512	1000	VZV*
417	44.98	10886	1000	VZV*
417	45.76	16506	1000	VZV*
417	47.54	12879	1000	VZV*
417	49.17	12633	1000	VZV*
417	50.45	13172	1000	VZV*
417	51.72	17482	1000	VZV*
417	53.97	17607	1000	VZV*
418	43.18	635	50	Diphtheria
418	44.21	661	50	Diphtheria
418	45.26	676	50	Diphtheria
418	46.39	535	50	Diphtheria
418	47.01	502	50	Diphtheria
418	47.56	506	50	Diphtheria
418	49.19	488	50	Diphtheria
418	50.24	487	50	Diphtheria
418	50.53	471	50	Diphtheria
418	51.6	472	50	Diphtheria
418	43.18	1528	14.3	Tetanus
418	44.21	1379	14.3	Tetanus
418	45.26	1507	14.3	Tetanus
418	46.39	1421	14.3	Tetanus
418	47.01	1384	14.3	Tetanus
418	47.56	1137	14.3	Tetanus
418	49.19	1332	14.3	Tetanus
418	50.24	1748	14.3	Tetanus
418	50.53	1482	14.3	Tetanus
418	51.6	1347	14.3	Tetanus
418	38.27	17623	1000	Measles
418	40.38	13916	1000	Measles
418	40.91	13283	1000	Measles
418	41.91	13039	1000	Measles
418	43.18	13191	1000	Measles
418	44.21	13523	1000	Measles
418	45.26	13888	1000	Measles
418	46.39	10852	1000	Measles
418	47.01	12522	1000	Measles
418	47.56	11938	1000	Measles
418	49.19	12025	1000	Measles
418	50.24	13601	1000	Measles
418	50.53	14020	1000	Measles
418	51.6	14418	1000	Measles
418	52.76	13429	1000	Measles
418	53.93	14933	1000	Measles
418	56	13837	1000	Measles
418	38.27	10885	769	Rubella
418	40.38	10060	769	Rubella
418	40.91	8741	769	Rubella
418	41.91	8394	769	Rubella
418	43.18	8176	769	Rubella
418	44.21	7302	769	Rubella
418	45.26	8686	769	Rubella
418	46.39	7911	769	Rubella
418	47.01	7398	769	Rubella
418	47.56	7765	769	Rubella
418	49.19	8057	769	Rubella
418	50.24	11719	769	Rubella
418	50.53	9857	769	Rubella
418	51.6	8671	769	Rubella
418	52.76	10256	769	Rubella
418	53.93	9653	769	Rubella
418	56	9406	769	Rubella
418	38.27	1150	950	Vaccinia
418	40.38	953	950	Vaccinia
418	40.91	984	950	Vaccinia
418	41.91	909	950	Vaccinia
418	43.18	761	950	Vaccinia
418	44.21	768	950	Vaccinia
418	45.26	887	950	Vaccinia
418	46.39	650	950	Vaccinia
418	47.01	781	950	Vaccinia
418	47.56	651	950	Vaccinia
418	49.19	702	950	Vaccinia
418	50.24	867	950	Vaccinia
418	50.53	775	950	Vaccinia
418	51.6	798	950	Vaccinia
418	52.76	835	950	Vaccinia
418	53.93	898	950	Vaccinia
418	56	973	950	Vaccinia
418	38.27	7462	1000	VZV*
418	40.38	6984	1000	VZV*
418	40.91	6139	1000	VZV*
418	41.91	5771	1000	VZV*
418	43.18	6192	1000	VZV*
418	44.21	6595	1000	VZV*
418	45.26	7334	1000	VZV*
418	46.39	6074	1000	VZV*
418	47.01	6440	1000	VZV*
418	47.56	6262	1000	VZV*
418	49.19	6369	1000	VZV*
418	50.24	9320	1000	VZV*
418	50.53	7862	1000	VZV*
418	51.6	7522	1000	VZV*
418	52.76	7987	1000	VZV*
418	53.93	7375	1000	VZV*
418	56	7455	1000	VZV*
419	47.81	2268	50	Diphtheria
419	48.83	2204	50	Diphtheria
419	49.35	2124	50	Diphtheria
419	50.62	2068	50	Diphtheria
419	51.64	2478	50	Diphtheria
419	52.7	2301	50	Diphtheria
419	47.81	1704	14.3	Tetanus
419	48.83	1650	14.3	Tetanus
419	49.35	1533	14.3	Tetanus
419	50.62	1507	14.3	Tetanus
419	51.64	1196	14.3	Tetanus
419	52.7	1052	14.3	Tetanus
419	47.81	12042	1000	Measles
419	48.83	11476	1000	Measles
419	49.35	11723	1000	Measles
419	50.62	13515	1000	Measles
419	51.64	11864	1000	Measles
419	52.7	10949	1000	Measles
419	53.83	11466	1000	Measles
419	54.45	10656	1000	Measles
419	55.52	10922	1000	Measles
419	57.36	9007	1000	Measles
419	58.64	10147	1000	Measles
419	59.04	10312	1000	Measles
419	61.19	11063	1000	Measles
419	63.44	10359	1000	Measles
419	47.81	18130	769	Rubella
419	48.83	17026	769	Rubella
419	49.35	17550	769	Rubella
419	50.62	17556	769	Rubella
419	51.64	18802	769	Rubella
419	52.7	18172	769	Rubella
419	53.83	16303	769	Rubella
419	54.45	16196	769	Rubella
419	55.52	19608	769	Rubella
419	57.36	14450	769	Rubella
419	58.64	12777	769	Rubella
419	59.04	13732	769	Rubella
419	61.19	14189	769	Rubella
419	63.44	15313	769	Rubella
419	47.81	2124	950	Vaccinia
419	48.83	2177	950	Vaccinia
419	49.35	1895	950	Vaccinia
419	50.62	1840	950	Vaccinia
419	51.64	1838	950	Vaccinia
419	52.7	1631	950	Vaccinia
419	53.83	1761	950	Vaccinia
419	54.45	1446	950	Vaccinia
419	55.52	1449	950	Vaccinia
419	57.36	1302	950	Vaccinia
419	58.64	1281	950	Vaccinia
419	59.04	1357	950	Vaccinia
419	61.19	1323	950	Vaccinia
419	63.44	1222	950	Vaccinia
419	47.81	1629	200	Mumps*
419	48.83	1759	200	Mumps*
419	49.35	1609	200	Mumps*
419	50.62	1736	200	Mumps*
419	51.64	1841	200	Mumps*
419	52.7	1842	200	Mumps*
419	53.83	1946	200	Mumps*
419	54.45	1878	200	Mumps*
419	55.52	1939	200	Mumps*
419	57.36	1655	200	Mumps*
419	58.64	1642	200	Mumps*
419	59.04	1754	200	Mumps*
419	61.19	1833	200	Mumps*
419	63.44	1793	200	Mumps*
419	47.81	17749	1000	VZV*
419	48.83	17386	1000	VZV*
419	49.35	15285	1000	VZV*
419	50.62	16813	1000	VZV*
419	51.64	15510	1000	VZV*
419	52.7	12758	1000	VZV*
419	53.83	12660	1000	VZV*
419	54.45	12526	1000	VZV*
419	55.52	11866	1000	VZV*
419	57.36	11692	1000	VZV*
419	58.64	11097	1000	VZV*
419	59.04	11135	1000	VZV*
419	61.19	11576	1000	VZV*
419	63.44	10198	1000	VZV*
421	58.82	34599	1000	Measles
421	61.39	42150	1000	Measles
421	63.65	47485	1000	Measles
421	58.82	17152	769	Rubella
421	61.39	19147	769	Rubella
421	63.65	21040	769	Rubella
421	58.82	9151	950	Vaccinia
421	61.39	10066	950	Vaccinia
421	63.65	9962	950	Vaccinia
421	58.82	808	200	Mumps*
421	61.39	798	200	Mumps*
421	63.65	864	200	Mumps*
421	58.82	11789	1000	VZV*
421	61.39	13186	1000	VZV*
421	63.65	10921	1000	VZV*
425	27.3	2648	50	Diphtheria
425	27.93	2394	50	Diphtheria
425	29.05	2340	50	Diphtheria
425	30.06	2410	50	Diphtheria
425	31.4	2207	50	Diphtheria
425	32.57	1872	50	Diphtheria
425	33.26	1823	50	Diphtheria
425	34.37	1730	50	Diphtheria
425	35.43	1755	50	Diphtheria
425	35.71	1695	50	Diphtheria
425	37.04	1515	50	Diphtheria
425	37.94	2359	50	Diphtheria
425	41.22	1498	50	Diphtheria
425	27.3	7865	14.3	Tetanus
425	27.93	8049	14.3	Tetanus
425	29.05	6825	14.3	Tetanus
425	30.06	7082	14.3	Tetanus
425	31.4	6104	14.3	Tetanus
425	32.57	5685	14.3	Tetanus
425	33.26	5564	14.3	Tetanus
425	34.37	5022	14.3	Tetanus
425	35.43	4914	14.3	Tetanus
425	35.71	4665	14.3	Tetanus
425	37.04	4716	14.3	Tetanus
425	37.94	6372	14.3	Tetanus
425	41.22	4324	14.3	Tetanus
425	27.3	53082	1000	Measles
425	27.93	49941	1000	Measles
425	29.05	50967	1000	Measles
425	30.06	46288	1000	Measles
425	31.4	44641	1000	Measles
425	32.57	44140	1000	Measles
425	33.26	50052	1000	Measles
425	34.37	48187	1000	Measles
425	35.43	51338	1000	Measles
425	35.71	45807	1000	Measles
425	37.04	46792	1000	Measles
425	37.94	39730	1000	Measles
425	41.22	39677	1000	Measles
425	27.3	31866	769	Rubella
425	27.93	29335	769	Rubella
425	29.05	30736	769	Rubella
425	30.06	30810	769	Rubella
425	31.4	29782	769	Rubella
425	32.57	26825	769	Rubella
425	33.26	26910	769	Rubella
425	34.37	26003	769	Rubella
425	35.43	26616	769	Rubella
425	35.71	27098	769	Rubella
425	37.04	25568	769	Rubella
425	37.94	24176	769	Rubella
425	41.22	23960	769	Rubella
425	27.3	4647	950	Vaccinia
425	27.93	4246	950	Vaccinia
425	29.05	4444	950	Vaccinia
425	30.06	4121	950	Vaccinia
425	31.4	4028	950	Vaccinia
425	32.57	4282	950	Vaccinia
425	33.26	4646	950	Vaccinia
425	34.37	5049	950	Vaccinia
425	35.43	5290	950	Vaccinia
425	35.71	4548	950	Vaccinia
425	37.04	4485	950	Vaccinia
425	37.94	3772	950	Vaccinia
425	41.22	3675	950	Vaccinia
425	27.3	4647	950	Vaccinia
425	27.93	4246	950	Vaccinia
425	29.05	4444	950	Vaccinia
425	30.06	4121	950	Vaccinia
425	31.4	4028	950	Vaccinia
425	32.57	4282	950	Vaccinia
425	33.26	4646	950	Vaccinia
425	34.37	5049	950	Vaccinia
425	35.43	5290	950	Vaccinia
425	35.71	4548	950	Vaccinia
425	37.04	4485	950	Vaccinia
425	37.94	3772	950	Vaccinia
425	41.22	3675	950	Vaccinia
425	27.3	4248	200	Mumps*
425	27.93	3938	200	Mumps*
425	29.05	3722	200	Mumps*
425	30.06	4315	200	Mumps*
425	31.4	3292	200	Mumps*
425	32.57	3395	200	Mumps*
425	33.26	3925	200	Mumps*
425	34.37	3816	200	Mumps*
425	35.43	3686	200	Mumps*
425	35.71	3524	200	Mumps*
425	37.04	3624	200	Mumps*
425	37.94	2999	200	Mumps*
425	41.22	2789	200	Mumps*
425	27.3	23383	1000	VZV*
425	27.93	23332	1000	VZV*
425	29.05	23774	1000	VZV*
425	30.06	24101	1000	VZV*
425	31.4	21099	1000	VZV*
425	32.57	25168	1000	VZV*
425	33.26	23697	1000	VZV*
425	34.37	21732	1000	VZV*
425	35.43	20854	1000	VZV*
425	35.71	19823	1000	VZV*
425	37.04	23083	1000	VZV*
425	37.94	21942	1000	VZV*
425	41.22	21191	1000	VZV*
427	35.79	2590	50	Diphtheria
427	36.81	2669	50	Diphtheria
427	37.33	2566	50	Diphtheria
427	37.96	2408	50	Diphtheria
427	39.11	2287	50	Diphtheria
427	40.14	2028	50	Diphtheria
[truncated: 1,471 more rows]

## Sheet: FigS2_data
id	infection	relative_mag	relative_slope
102	Diphtheria	1.05968	2.65821
102	Tetanus	0.484063	2.87917
102	Rubella	1.13678	-0.178931
102	Vaccinia	0.71756	2.00667
102	VZV*	1.32198	-0.138346
103	Diphtheria	-0.875589	0.118152
103	Tetanus	0.450463	0.129751
103	Measles	0.0774294	0.251338
103	Vaccinia	-1.20983	0.328173
103	VZV*	-0.930604	0.212516
107	Diphtheria	-0.851368	-0.0105672
107	Tetanus	0.943894	0.730668
107	Measles	0.287929	0.769298
107	Rubella	-0.290866	0.448552
107	Vaccinia	-1.88032	0.0466022
107	Mumps*	-0.27695	0.467306
107	VZV*	-1.46292	0.395629
11	Diphtheria	0.0581583	-0.483646
11	Tetanus	2.57743	0.0855004
11	Measles	0.939459	-0.612603
11	Rubella	0.162075	-0.348373
11	Vaccinia	-0.746687	0.103416
11	Mumps*	0.877422	-0.522693
11	VZV*	0.52371	-0.489242
227	Diphtheria	-1.06978	-1.44252
227	Tetanus	-0.289064	-0.361189
227	Measles	-2.42454	1.0632
227	Rubella	-2.96732	-0.302444
227	Mumps*	-0.879355	0.370662
227	VZV*	-0.166623	-2.2004
229	Diphtheria	0.94668	1.48359
229	Tetanus	-0.276817	0.993316
229	Measles	0.94922	-0.00974298
229	Rubella	-1.26551	-1.37265
229	Vaccinia	1.69253	-1.34944
229	Mumps*	-0.323699	0.786518
229	VZV*	0.680921	-0.34691
230	Diphtheria	1.09941	0.296259
230	Tetanus	0.632388	1.295
230	Measles	-0.0307329	-0.0986659
230	Rubella	0.0769515	-0.367435
230	Vaccinia	1.05206	-0.34008
230	Mumps*	-0.663826	0.668038
230	VZV*	0.450961	-0.316736
231	Diphtheria	2.30305	0.0953726
231	Tetanus	0.26558	0.129265
231	Measles	0.743117	-0.0689904
231	Rubella	0.825851	0.558488
231	Vaccinia	0.300998	0.885491
231	Mumps*	0.398682	0.604102
231	VZV*	-0.816876	1.38754
244	Diphtheria	1.03623	-1.83168
244	Tetanus	0.194069	0.669622
244	Measles	1.01124	-0.481404
244	Rubella	0.994533	1.05254
244	Vaccinia	0.159176	-0.260271
244	Mumps*	-0.810861	-0.881674
244	VZV*	-0.15946	-0.5485
245	Diphtheria	-1.67174	1.1386
245	Tetanus	1.64776	-0.371521
245	Measles	-0.510753	-1.65939
245	Vaccinia	-1.18474	-0.148581
245	Mumps*	0.758775	1.11847
245	VZV*	0.138597	-1.18149
247	Tetanus	0.550758	0.246792
247	Measles	0.980728	0.395259
247	Rubella	0.231482	-0.497635
247	Vaccinia	0.720599	0.0493699
247	Mumps*	0.602362	-0.574062
247	VZV*	0.868007	0.387271
406	Diphtheria	-1.36972	-0.406241
406	Tetanus	-0.801056	-0.970412
406	Measles	-1.80745	-0.733716
406	Rubella	0.00713371	0.724202
406	Vaccinia	-0.168261	0.876243
406	Mumps*	-2.25648	0.697601
406	VZV*	-1.19183	0.924738
408	Measles	-0.233004	0.320019
408	Rubella	-0.665437	0.890303
408	Vaccinia	0.143799	-0.0927221
408	Mumps*	1.5313	0.628773
408	VZV*	-2.44429	-0.509065
409	Diphtheria	1.18202	-1.32536
409	Tetanus	-0.543042	-1.73967
409	Measles	-2.26051	-0.150095
409	Rubella	-0.967638	0.120628
409	Vaccinia	-1.67888	-0.890158
411	Diphtheria	0.650583	0.329832
411	Tetanus	0.549318	-0.326574
411	Measles	-1.43179	-0.307926
411	Rubella	-1.16175	-0.699857
411	Vaccinia	-1.01266	-2.31701
411	Mumps*	1.91683	-1.35456
411	VZV*	-0.197629	-0.626027
412	Diphtheria	-0.479887	-1.40183
412	Tetanus	-0.557969	1.39307
412	Measles	1.09668	-0.409457
412	Rubella	-1.18723	-0.168002
412	Vaccinia	-0.960642	0.269951
412	Mumps*	1.12892	-0.388617
412	VZV*	0.98745	-2.2783
413	Diphtheria	-0.259743	-1.02101
413	Tetanus	0.984511	-1.58378
413	Measles	-1.60858	-1.89691
413	Mumps*	-0.91161	1.0843
413	VZV*	-0.671005	0.163582
415	Measles	-1.03024	-1.48698
415	Rubella	0.0465442	-1.61512
415	Vaccinia	0.435187	-1.97481
415	Mumps*	0.210015	-1.06298
415	VZV*	-0.542366	-1.17044
416	Diphtheria	-0.196361	0.538861
416	Tetanus	-0.919273	0.268232
416	Measles	0.247947	-1.0342
416	Rubella	-1.38265	-1.49977
416	Vaccinia	-0.121083	-0.737276
416	Mumps*	-0.983296	-0.970184
416	VZV*	0.130722	2.35114
417	Diphtheria	1.1795	0.536159
417	Tetanus	0.283453	0.579035
417	Measles	1.27658	1.04118
417	Rubella	0.753275	0.359399
417	Vaccinia	-0.407026	0.179097
417	Mumps*	0.255244	0.326341
417	VZV*	0.354607	1.22126
418	Diphtheria	-1.28958	-0.0510818
418	Tetanus	-1.08194	1.65783
418	Measles	-0.000225024	-0.165892
418	Rubella	0.130901	0.365349
418	Vaccinia	-0.58897	0.0197364
418	VZV*	-0.629672	0.902552
419	Diphtheria	0.291897	0.896982
419	Tetanus	-1.0812	-0.848283
419	Measles	-0.144354	-0.63216
419	Rubella	0.633235	-0.398759
419	Vaccinia	-0.0285155	-1.32118
419	Mumps*	-0.222347	0.222382
419	VZV*	0.411548	-0.777882
421	Measles	0.817814	2.87604
421	Rubella	0.763538	1.68244
421	Vaccinia	1.54783	1.18796
421	Mumps*	-1.08603	0.776692
421	VZV*	0.243903	-0.0299477
425	Diphtheria	0.159284	0.0957409
425	Tetanus	1.16233	0.600718
425	Measles	0.913579	-0.740042
425	Rubella	1.07142	-0.4721
425	Vaccinia	0.854305	0.12178
425	Mumps*	0.57877	-1.09887
425	VZV*	1.27159	0.168038
427	Diphtheria	0.277184	-0.308465
427	Tetanus	0.562968	1.06705
427	Measles	-0.305602	0.551817
427	Rubella	0.0545297	0.356676
427	Mumps*	0.571519	-0.184595
427	VZV*	-0.523072	-0.147619
428	Diphtheria	0.568523	0.52181
428	Tetanus	-1.09219	0.770581
428	Measles	0.767807	1.39831
428	Rubella	0.262333	0.295649
428	Vaccinia	0.848738	0.469391
428	Mumps*	-0.180576	0.38235
428	VZV*	0.150896	1.01692
430	Diphtheria	1.26708	-0.631088
430	Tetanus	0.239667	0.0749584
430	Measles	-0.994338	0.883855
430	Mumps*	0.885124	-0.688751
430	VZV*	0.93591	1.08887
432	Measles	0.680717	0.634688
432	Rubella	1.30942	-3.10131
432	Vaccinia	-1.15567	0.662133
432	Mumps*	0.0665663	1.83891
432	VZV*	0.361757	-0.620107
434	Diphtheria	0.603965	-0.0756065
434	Tetanus	1.83251	-0.406375
434	Measles	-0.700136	-1.03182
434	Rubella	0.300555	-1.19678
434	Vaccinia	-0.588014	-1.09162
434	Mumps*	0.618585	-0.706738
434	VZV*	-0.582193	1.08789
435	Diphtheria	-0.730137	0.383072
435	Tetanus	-0.219646	0.452899
435	Measles	-0.712503	-1.11886
435	Rubella	0.0778757	-0.35502
435	Vaccinia	1.51298	1.52516
435	Mumps*	-0.185855	-0.842303
435	VZV*	0.572523	-0.509662
436	Diphtheria	0.418165	-1.95819
436	Tetanus	-0.319825	-2.57547
436	Measles	-1.78399	1.81982
436	Rubella	-1.62954	2.48192
436	Vaccinia	-1.49768	1.08584
436	Mumps*	-2.59353	-1.31681
437	Diphtheria	-1.29553	-0.455251
437	Tetanus	-0.616389	-0.252492
437	Measles	0.717913	1.90609
437	Rubella	0.255935	1.50229
437	Vaccinia	1.56937	2.49122
437	Mumps*	0.931874	2.31832
437	VZV*	1.53719	1.35832
440	Diphtheria	-1.63272	-1.87321
440	Tetanus	-1.14991	-0.545955
440	Measles	0.73757	0.761849
440	Rubella	1.23775	-0.765017
440	Vaccinia	0.651559	0.429931
440	Mumps*	0.861117	-0.213992
440	VZV*	2.42722	0.75465
464	Diphtheria	-0.753356	0.139846
464	Tetanus	-1.62839	0.366361
464	Measles	-0.178577	1.06635
464	Rubella	-0.352879	0.462207
464	Vaccinia	-0.259979	-0.138388
464	Mumps*	1.34376	-0.0787408
464	VZV*	-1.04823	0.0500669
465	Tetanus	-1.76615	-1.12285
465	Measles	0.415205	0.112231
465	Rubella	-1.30002	-0.795793
465	Vaccinia	0.211426	-0.885131
465	Mumps*	0.167234	-0.75998
465	VZV*	-0.448093	-0.379386
508	Diphtheria	-0.846724	0.209554
508	Tetanus	-0.836487	0.852258
508	Measles	-0.187453	-1.09771
508	Rubella	0.695724	-0.588235
508	Vaccinia	-0.808663	-0.60765
508	Mumps*	-1.05298	-1.61225
508	VZV*	-1.15548	-1.24816
509	Diphtheria	1.36025	-0.175991
509	Tetanus	0.619523	-0.0483359
509	Measles	0.0662051	0.0651563
509	Rubella	1.28814	0.670374
509	Vaccinia	-1.19669	-0.475535
509	Mumps*	0.579667	0.629431
509	VZV*	-1.44298	-0.457257
514	Diphtheria	-1.18472	1.22763
514	Tetanus	1.32156	-0.457302
514	Measles	-0.395904	-0.506743
514	Rubella	0.784824	0.188584
514	Vaccinia	0.485059	-0.282533
514	Mumps*	0.245948	-0.690467
514	VZV*	1.29465	-0.43018
524	Diphtheria	-0.096174	0.723536
524	Tetanus	1.08166	-0.116464
524	Measles	1.01458	0.13566
524	Rubella	-1.06196	0.836121
524	Vaccinia	1.67971	0.0524663
524	Mumps*	0.442881	-0.707447
524	VZV*	0.919441	0.441948
553	Diphtheria	1.19142	-0.490899
553	Tetanus	0.750009	-0.80445
553	Measles	1.43504	0.0810529
553	Rubella	1.85727	1.15655
553	Vaccinia	1.14164	0.646758
553	Mumps*	0.759708	2.36791
553	VZV*	-0.000808892	0.958106
554	Diphtheria	-0.354641	1.09891
554	Tetanus	-0.101251	-0.999447
554	Measles	0.76298	-0.785444
554	Rubella	-0.438351	-0.119717
554	Vaccinia	-0.834326	0.736177
554	Mumps*	-1.65183	-0.578391
554	VZV*	-1.39479	-0.965241
6	Diphtheria	-0.294293	0.471167
6	Tetanus	-1.40617	0.114528
6	Measles	0.660722	-0.996607
6	Rubella	0.218057	0.438646
6	Vaccinia	0.321261	0.205884
6	Mumps*	-1.15423	-1.3149
6	VZV*	-0.638941	0.199129
98	Measles	0.140216	-0.107861
98	Rubella	0.467567	-0.285301
98	Vaccinia	0.282851	-1.46707
98	Mumps*	0.466573	1.36542
98	VZV*	1.33559	-0.210024
